# Supplementary material for: Plasma cells are enriched in localized prostate cancer in Black men and are associated with improved outcomes
Source: Nat Commun. 2021 Feb 10;12:935. doi: 10.1038/s41467-021-21245-w (PMC7876147; doi:10.1038/s41467-021-21245-w)
Supplement: Supplementary file 4 — Supplementary Data 1 [file 41467_2021_21245_MOESM4_ESM.xls]

## Sheet: Supplemental data 1
Frequency of copy number alterations in the 14 tumors from Black men in TCGA who were categorized as "Other" non-subtypeable prostate cancer with above-median plasma cell content
Gene	Cytoband	Copy number alteration	Frequency, n=14 patients
ACTA1	1q42.13	Deep deletion	3
ACTN2	1q43	Deep deletion	3
PARP1	1q42.12	Deep deletion	3
AGT	1q42.2	Deep deletion	3
ARF1	1q42.13	Deep deletion	3
CAPN2	1q41	Deep deletion	3
LYST	1q42.3	Deep deletion	3
CHRM3	1q43	Deep deletion	3
COX6C	8q22.2	Amplification	3
EPHX1	1q42.12	Deep deletion	3
GALNT2	1q42.13	Deep deletion	3
GNG4	1q42.3	Deep deletion	3
GRIK2	6q16.3	Deep deletion	3
GUK1	1q42.13	Deep deletion	3
H3F3A	1q42.12	Deep deletion	3
HLX	1q41	Deep deletion	3
ITPKB	1q42.12	Deep deletion	3
KCNK1	1q42.2	Deep deletion	3
LBR	1q42.12	Deep deletion	3
LGALS8	1q43	Deep deletion	3
MARK1	1q41	Deep deletion	3
MTR	1q43	Deep deletion	3
NID1	1q42.3	Deep deletion	3
NVL	1q42.11	Deep deletion	3
POLR2K	8q22.2	Amplification	3
PSEN2	1q42.13	Deep deletion	3
RAB4A	1q42.13	Deep deletion	3
RYR2	1q43	Deep deletion	3
SPAG1	8q22.2	Amplification	3
SRP9	1q42.12	Deep deletion	3
STK3	8q22.2	Amplification	3
TARBP1	1q42.2	Deep deletion	3
TBCE	1q42.3	Deep deletion	3
LEFTY2	1q42.12	Deep deletion	3
TLR5	1q41	Deep deletion	3
GPR137B	1q42.3	Deep deletion	3
TP53BP2	1q41	Deep deletion	3
TSNAX	1q42.2	Deep deletion	3
WNT9A	1q42.13	Deep deletion	3
YWHAZ	8q22.3	Amplification	3
HIST3H3	1q42.13	Deep deletion	3
GNPAT	1q42.2	Deep deletion	3
CDC42BPA	1q42.13	Deep deletion	3
DEGS1	1q42.11	Deep deletion	3
TAF1A	1q41	Deep deletion	3
GGPS1	1q42.3	Deep deletion	3
TMEM63A	1q42.12	Deep deletion	3
TOMM20	1q42.3	Deep deletion	3
URB2	1q42.13	Deep deletion	3
LEFTY1	1q42.12	Deep deletion	3
SPHAR	1q42.13	Deep deletion	3
CAPN9	1q42.2	Deep deletion	3
DUSP10	1q41	Deep deletion	3
COG2	1q42.2	Deep deletion	3
RBM34	1q42.3	Deep deletion	3
FBXO28	1q42.11	Deep deletion	3
ABCB10	1q42.13	Deep deletion	3
RNF19A	8q22.2	Amplification	3
RGS22	8q22.2	Amplification	3
PABPC1	8q22.3	Amplification	3
TAF5L	1q42.13	Deep deletion	3
DISC1	1q42.2	Deep deletion	3
CNIH4	1q42.11	Deep deletion	3
PYCR2	1q42.12	Deep deletion	3
ZNF706	8q22.3	Amplification	3
TRIM17	1q42.13	Deep deletion	3
ARID4B	1q42.3	Deep deletion	3
EGLN1	1q42.2	Deep deletion	3
MAP10	1q42.2	Deep deletion	3
MARC2	1q41	Deep deletion	3
SUSD4	1q41	Deep deletion	3
HEATR1	1q43	Deep deletion	3
ENAH	1q42.12	Deep deletion	3
NUP133	1q42.13	Deep deletion	3
ERO1B	1q42.3	Deep deletion	3
FMN2	1q43	Deep deletion	3
COQ8A	1q42.13	Deep deletion	3
GJC2	1q42.13	Deep deletion	3
SIPA1L2	1q42.2	Deep deletion	3
ZP4	1q43	Deep deletion	3
RHOU	1q42.13	Deep deletion	3
ACBD3	1q42.12	Deep deletion	3
MARC1	1q41	Deep deletion	3
ARV1	1q42.2	Deep deletion	3
AIDA	1q41	Deep deletion	3
JMJD4	1q42.13	Deep deletion	3
C1ORF35	1q42.13	Deep deletion	3
TTC13	1q42.2	Deep deletion	3
PGBD5	1q42.13	Deep deletion	3
C1ORF115	1q41	Deep deletion	3
HHIPL2	1q41	Deep deletion	3
PCNX2	1q42.2	Deep deletion	3
WDR26	1q42.11-q42.12	Deep deletion	3
TRIM11	1q42.13	Deep deletion	3
MIXL1	1q42.12	Deep deletion	3
SPRTN	1q42.2	Deep deletion	3
OBSCN	1q42.13	Deep deletion	3
NTPCR	1q42.2	Deep deletion	3
MAP3K21	1q42.2	Deep deletion	3
C1ORF198	1q42.2	Deep deletion	3
DISP1	1q41	Deep deletion	3
WNT3A	1q42.13	Deep deletion	3
HIST3H2A	1q42.13	Deep deletion	3
OSR2	8q22.2	Amplification	3
SNAP47	1q42.13	Deep deletion	3
CCSAP	1q42.13	Deep deletion	3
DNAH14	1q42.12	Deep deletion	3
C1ORF131	1q42.2	Deep deletion	3
EDARADD	1q42.3-q43	Deep deletion	3
MRPL55	1q42.13	Deep deletion	3
HIST3H2BB	1q42.13	Deep deletion	3
BROX	1q41	Deep deletion	3
SLC35F3	1q42.2	Deep deletion	3
B3GALNT2	1q42.3	Deep deletion	3
CNIH3	1q42.12	Deep deletion	3
EXOC8	1q42.2	Deep deletion	3
RNF187	1q42.13	Deep deletion	3
ANKRD46	8q22.3	Amplification	3
VPS13B	8q22.2	Amplification	3
SDE2	1q42.12	Deep deletion	3
CCDC185	1q41	Deep deletion	3
SNX31	8q22.3	Amplification	3
IBA57	1q42.13	Deep deletion	3
FBXO43	8q22.2	Amplification	3
LIN9	1q42.12	Deep deletion	3
ZNF678	1q42.13	Deep deletion	3
PRSS38	1q42.13	Deep deletion	3
IRF2BP2	1q42.3	Deep deletion	3
MIA3	1q41	Deep deletion	3
STUM	1q42.12	Deep deletion	3
FAM89A	1q42.2	Deep deletion	3
CAPN8	1q41	Deep deletion	3
COA6	1q42.2	Deep deletion	3
FAM177B	1q41	Deep deletion	3
TRIM67	1q42.2	Deep deletion	3
OBSCN-AS1	1q42.13	Deep deletion	3
IBA57-DT	1q42.13	Deep deletion	3
MT1HL1	1q43	Deep deletion	3
TMEM78	1q42.13	Deep deletion	3
SNORA14B	1q42.3	Deep deletion	3
SNORD118	17p13.1	Deep deletion	3
BTNL10	1q42.13	Deep deletion	3
RNA5S1	1q42.13	Deep deletion	3
RNA5S2	1q42.13	Deep deletion	3
RNA5S3	1q42.13	Deep deletion	3
RNA5S4	1q42.13	Deep deletion	3
RNA5S5	1q42.13	Deep deletion	3
RNA5S6	1q42.13	Deep deletion	3
RNA5S7	1q42.13	Deep deletion	3
RNA5S8	1q42.13	Deep deletion	3
RNA5S9	1q42.13	Deep deletion	3
RNA5S10	1q42.13	Deep deletion	3
RNA5S11	1q42.13	Deep deletion	3
RNA5S12	1q42.13	Deep deletion	3
RNA5S13	1q42.13	Deep deletion	3
RNA5S14	1q42.13	Deep deletion	3
RNA5S15	1q42.13	Deep deletion	3
RNA5S16	1q42.13	Deep deletion	3
RNA5S17	1q42.13	Deep deletion	3
LINC00582	1q42.2	Deep deletion	3
LINC00184	1q42.3	Deep deletion	3
RNY4P16	1q42.3	Deep deletion	3
MTRNR2L11	1q43	Deep deletion	3
RNA5SP18	1q42.13	Deep deletion	3
RNA5SP19	1q42.13	Deep deletion	3
RNA5SP77	1q42.13	Deep deletion	3
RNA5SP78	1q42.13	Deep deletion	3
RNA5SP79	1q42.2	Deep deletion	3
RNA5SP80	1q42.2	Deep deletion	3
RN7SKP85	8q22.2	Amplification	3
RN7SKP276	1q42.13	Deep deletion	3
RN7SL299P	1q42.2	Deep deletion	3
RN7SL668P	1q42.3	Deep deletion	3
RN7SL685P	8q22.3	Amplification	3
RN7SKP165	1q42.12	Deep deletion	3
RN7SL837P	1q42.2	Deep deletion	3
RN7SKP49	1q42.11	Deep deletion	3
RN7SKP249	8q22.3	Amplification	3
RN7SL350P	8q22.2	Amplification	3
RNU6ATAC35P	1q41	Deep deletion	3
RN7SKP195	1q43	Deep deletion	3
RNU6ATAC41P	8q22.3	Amplification	3
CRYBG1	6q21	Deep deletion	2
AMD1	6q21	Deep deletion	2
ANGPT1	8q23.1	Amplification	2
ZFHX3	16q22.2-q22.3	Deep deletion	2
ATP6V1C1	8q22.3	Amplification	2
PRDM1	6q21	Deep deletion	2
OSGIN2	8q21.3	Amplification	2
CALB1	8q21.3	Amplification	2
RUNX1T1	8q21.3	Amplification	2
CCNC	6q16.2	Deep deletion	2
CDH1	16q22.1	Deep deletion	2
CDH3	16q22.1	Deep deletion	2
CDH17	8q22.1	Amplification	2
CGA	6q14.3	Deep deletion	2
CNR1	6q15	Deep deletion	2
COL10A1	6q22.1	Deep deletion	2
DECR1	8q21.3	Amplification	2
DPYS	8q22.3	Amplification	2
EPHA7	6q16.1	Deep deletion	2
EPRS	1q41	Deep deletion	2
ESRRG	1q41	Deep deletion	2
FABP7	6q22.31	Deep deletion	2
FOXO3	6q21	Deep deletion	2
FRK	6q22.1	Deep deletion	2
FYN	6q21	Deep deletion	2
GABRR1	6q15	Deep deletion	2
GABRR2	6q15	Deep deletion	2
GEM	8q22.1	Amplification	2
GJA1	6q22.31	Deep deletion	2
GLI4	8q24.3	Amplification	2
GPR6	6q21	Deep deletion	2
HDAC2	6q21	Deep deletion	2
HSF2	6q22.31	Deep deletion	2
HTR1E	6q14.3	Deep deletion	2
EIF3E	8q23.1	Amplification	2
KCNS2	8q22.2	Amplification	2
KPNA5	6q22.1	Deep deletion	2
LAMA4	6q21	Deep deletion	2
LY6H	8q24.3	Amplification	2
MARCKS	6q21	Deep deletion	2
MAN1A1	6q22.31	Deep deletion	2
MATN2	8q22.1-q22.2	Amplification	2
MMP16	8q21.3	Amplification	2
NBN	8q21.3	Amplification	2
NT5E	6q14.3	Deep deletion	2
ODF1	8q22.3	Amplification	2
PLN	6q22.31	Deep deletion	2
POU3F2	6q16.1	Deep deletion	2
PREP	6q21	Deep deletion	2
PKIB	6q22.31	Deep deletion	2
REV3L	6q21	Deep deletion	2
RGS7	1q43|1q23.1	Deep deletion	2
ROS1	6q22.1	Deep deletion	2
RPL30	8q22.2	Amplification	2
SDC2	8q22.1	Amplification	2
SIM1	6q16.3	Deep deletion	2
SMPD2	6q21	Deep deletion	2
MAP3K7	6q15	Deep deletion	2
KLF10	8q22.3	Amplification	2
NR2E1	6q21	Deep deletion	2
TRHR	8q23.1	Amplification	2
TSPYL1	6q22.1	Deep deletion	2
UQCRB	8q22.1	Amplification	2
FZD6	8q22.3	Amplification	2
DDO	6q21	Deep deletion	2
SNX3	6q21	Deep deletion	2
RNGTT	6q15	Deep deletion	2
CD164	6q21	Deep deletion	2
RIPK2	8q21.3	Amplification	2
CCN6	6q21	Deep deletion	2
WASF1	6q21	Deep deletion	2
CCNE2	8q22.1	Amplification	2
EBAG9	8q23.2	Amplification	2
MAGI1	3p14.1	Deep deletion	2
FHL5	6q16.1	Deep deletion	2
ATG5	6q21	Deep deletion	2
EMC2	8q23.1	Amplification	2
RIMS2	8q22.3	Amplification	2
PTDSS1	8q22.1	Amplification	2
ZBTB24	6q21	Deep deletion	2
FIG4	6q21	Deep deletion	2
CASP8AP2	6q15	Deep deletion	2
RIDA	8q22.2	Amplification	2
BPNT1	1q41	Deep deletion	2
CPQ	8q22.1	Amplification	2
SLC35A1	6q15	Deep deletion	2
FUT9	6q16.1	Deep deletion	2
TRAF3IP2	6q21	Deep deletion	2
SMPDL3A	6q22.31	Deep deletion	2
POP1	8q22.2	Amplification	2
PNRC1	6q15	Deep deletion	2
ASCC3	6q16.3	Deep deletion	2
BVES	6q21	Deep deletion	2
SEC63	6q21	Deep deletion	2
ANKRD6	6q15	Deep deletion	2
ZNF292	6q14.3	Deep deletion	2
CDK19	6q21	Deep deletion	2
ZC3H3	8q24.3	Amplification	2
MDN1	6q15	Deep deletion	2
TSPYL4	6q22.1	Deep deletion	2
UFL1	6q16.1	Deep deletion	2
ZFPM2	8q23.1	Amplification	2
ORC3	6q15	Deep deletion	2
RAB3GAP2	1q41	Deep deletion	2
RAD54B	8q22.1	Amplification	2
ASF1A	6q22.31	Deep deletion	2
DCAF13	8q22.3	Amplification	2
PNISR	6q16.2	Deep deletion	2
VIRMA	8q22.1	Amplification	2
FBXL4	6q16.1-q16.2	Deep deletion	2
KCNV1	8q23.2	Amplification	2
SESN1	6q21	Deep deletion	2
OSTM1	6q21	Deep deletion	2
NDUFAF4	6q16.1	Deep deletion	2
DSE	6q22.1	Deep deletion	2
LRP12	8q22.3	Amplification	2
RRM2B	8q22.3	Amplification	2
MTERF3	8q22.1	Amplification	2
TUBE1	6q21	Deep deletion	2
C6ORF203	6q21	Deep deletion	2
CDC40	6q21	Deep deletion	2
UBR5	8q22.3	Amplification	2
RWDD1	6q22.1	Deep deletion	2
UBE2J1	6q15	Deep deletion	2
AZIN1	8q22.3	Amplification	2
OTUD6B	8q21.3	Amplification	2
COQ3	6q16.2	Deep deletion	2
PDP1	8q22.1	Amplification	2
ESRP1	8q22.1	Amplification	2
OXR1	8q23.1	Amplification	2
SOBP	6q21	Deep deletion	2
AKIRIN2	6q15	Deep deletion	2
QRSL1	6q21	Deep deletion	2
LAPTM4B	8q22.1	Amplification	2
PIP4P2	8q21.3	Amplification	2
SLC30A10	1q41	Deep deletion	2
SYBU	8q23.2	Amplification	2
INTS8	8q22.1	Amplification	2
IARS2	1q41	Deep deletion	2
ENY2	8q23.1	Amplification	2
RARS2	6q15	Deep deletion	2
PDSS2	6q21	Deep deletion	2
GOPC	6q22.1	Deep deletion	2
SMIM8	6q15	Deep deletion	2
LYRM2	6q15	Deep deletion	2
SERINC1	6q22.31	Deep deletion	2
HACE1	6q16.3	Deep deletion	2
BEND3	6q21	Deep deletion	2
RRAGD	6q15	Deep deletion	2
PRDM13	6q16.2	Deep deletion	2
BACH2	6q15	Deep deletion	2
LINC01590	6q15	Deep deletion	2
NECAB1	8q21.3	Amplification	2
POPDC3	6q21	Deep deletion	2
GREM2	1q43	Deep deletion	2
MICAL1	6q21	Deep deletion	2
OR4C5	11p11.2	Deep deletion	2
FAM184A	6q22.31	Deep deletion	2
PLEKHF2	8q22.1	Amplification	2
MANEA	6q16.1	Deep deletion	2
NIPAL2	8q22.2	Amplification	2
BAALC	8q22.3	Amplification	2
ZNF696	8q24.3	Amplification	2
GRHL2	8q22.3	Amplification	2
KCNIP4	4p15.31-p15.2	Deep deletion	2
SLC25A32	8q22.3	Amplification	2
GPR63	6q16.1	Deep deletion	2
DCSTAMP	8q22.3	Amplification	2
SPACA1	6q15	Deep deletion	2
PMFBP1	16q22.2	Deep deletion	2
NACA4P	8q22.3	Amplification	2
NCALD	8q22.3	Amplification	2
ARMC2	6q21	Deep deletion	2
RPF2	6q21	Deep deletion	2
MCHR2	6q16.2	Deep deletion	2
FAXC	6q16.2	Deep deletion	2
GJA10	6q15	Deep deletion	2
RTN4IP1	6q21	Deep deletion	2
NUDCD1	8q23.1	Amplification	2
USP45	6q16.2	Deep deletion	2
SLC22A16	6q21|6q21-q22.1	Deep deletion	2
TSPYL5	8q22.1	Amplification	2
TMEM67	8q22.1	Amplification	2
MFSD4B	6q21	Deep deletion	2
MTDH	8q22.1	Amplification	2
PKHD1L1	8q23.1-q23.2	Amplification	2
TP53INP1	8q22.1	Amplification	2
GTF3C6	6q21	Deep deletion	2
CSMD3	8q23.3	Amplification	2
KLHL32	6q16.1	Deep deletion	2
RHPN1	8q24.3	Amplification	2
SLC26A7	8q21.3	Amplification	2
CTHRC1	8q22.3	Amplification	2
NUS1	6q22.1	Deep deletion	2
TOP1MT	8q24.3	Amplification	2
SLC16A10	6q21	Deep deletion	2
LYPLAL1	1q41	Deep deletion	2
CLVS2	6q22.31	Deep deletion	2
PM20D2	6q15	Deep deletion	2
SRSF12	6q15	Deep deletion	2
FAM92A	8q22.1	Amplification	2
NDUFAF6	8q22.1	Amplification	2
ABRA	8q23.1	Amplification	2
DCAF4L2	8q21.3	Amplification	2
CFAP206	6q15	Deep deletion	2
BAALC-AS2	8q22.3	Amplification	2
C8ORF37	8q22.1	Amplification	2
TMEM74	8q23.1	Amplification	2
CNBD1	8q21.3	Amplification	2
TMEM64	8q21.3	Amplification	2
PLD5	1q43	Deep deletion	2
ERICH5	8q22.2	Amplification	2
C6ORF163	6q15	Deep deletion	2
CCDC162P	6q21	Deep deletion	2
AK9	6q21	Deep deletion	2
NT5DC1	6q22.1	Deep deletion	2
CALHM4	6q22.1	Deep deletion	2
ZUP1	6q22.1	Deep deletion	2
FAM162B	6q22.1	Deep deletion	2
TBC1D32	6q22.31	Deep deletion	2
HS3ST5	6q21-q22.1	Deep deletion	2
GPRC6A	6q22.1	Deep deletion	2
RFX6	6q22.1	Deep deletion	2
SLC35F1	6q22.2-q22.31	Deep deletion	2
VGLL2	6q22.1	Deep deletion	2
AFG1L	6q21	Deep deletion	2
MMS22L	6q16.1	Deep deletion	2
CALHM5	6q22.1	Deep deletion	2
MCM9	6q22.31	Deep deletion	2
OR4C3	11p11.2	Deep deletion	2
OR4S1	11p11.2	Deep deletion	2
SCML4	6q21	Deep deletion	2
SIGLEC17P	19q13.41	Deep deletion	2
CEP57L1	6q21	Deep deletion	2
PPIL6	6q21	Deep deletion	2
DCBLD1	6q22.1	Deep deletion	2
ZFP41	8q24.3	Amplification	2
TRIQK	8q22.1	Amplification	2
DPY19L4	8q22.1	Amplification	2
GPIHBP1	8q24.3	Amplification	2
RSPO2	8q23.1	Amplification	2
RSPH4A	6q22.1	Deep deletion	2
GJB7	6q14.3-q15	Deep deletion	2
LINC00222	6q21	Deep deletion	2
CEP85L	6q22.31	Deep deletion	2
LIN28B	6q16.3-q21	Deep deletion	2
C6ORF183	6q21	Deep deletion	2
C8ORF87	8q22.1	Amplification	2
RBM12B	8q22.1	Amplification	2
MAFA	8q24.3	Amplification	2
OR4X1	11p11.2	Deep deletion	2
GDF6	8q22.1	Amplification	2
OR4A47	11p11.2	Deep deletion	2
C1ORF143	1q41	Deep deletion	2
CALHM6	6q22.1	Deep deletion	2
ZNF259P1	6q21	Deep deletion	2
RFPL4B	6q21	Deep deletion	2
FAM229B	6q21	Deep deletion	2
LINC00535	8q22.1	Amplification	2
TRAF3IP2-AS1	6q21	Deep deletion	2
SNORA36B	1q41	Deep deletion	2
METTL24	6q21	Deep deletion	2
LIN28B-AS1	6q16.3	Deep deletion	2
TRAPPC3L	6q22.1	Deep deletion	2
LRRC69	8q21.3	Amplification	2
TSTD3	6q16.2	Deep deletion	2
HDAC1P2	1q41	Deep deletion	2
FSBP	8q22.1	Amplification	2
RNA5SP76	1q41	Deep deletion	2
RNA5SP211	6q21	Deep deletion	2
RNA5SP212	6q21	Deep deletion	2
RNA5SP213	6q22.1	Deep deletion	2
RNA5SP214	6q22.1	Deep deletion	2
RNA5SP215	6q22.31	Deep deletion	2
RNA5SP272	8q21.3	Amplification	2
RNA5SP273	8q21.3	Amplification	2
RNA5SP274	8q22.1	Amplification	2
RNA5SP275	8q23.1	Amplification	2
LINC00534	8q21.3	Amplification	2
RN7SKP51	6q22.1	Deep deletion	2
RN7SKP209	6q14.3	Deep deletion	2
RN7SKP211	6q21	Deep deletion	2
RN7SKP231	8q21.3	Amplification	2
RN7SL11P	6q15	Deep deletion	2
RN7SL47P	6q21	Deep deletion	2
RN7SL336P	6q15	Deep deletion	2
RN7SL415P	6q15	Deep deletion	2
RN7SL509P	6q16.1	Deep deletion	2
RN7SL563P	8q22.3	Amplification	2
RN7SL564P	6q22.31	Deep deletion	2
RNA5SP429	16q22.1	Deep deletion	2
RN7SKP18	6q22.1	Deep deletion	2
RN7SKP110	6q15	Deep deletion	2
RN7SL183P	6q15	Deep deletion	2
RN7SL464P	1q41	Deep deletion	2
RN7SL797P	6q16.1	Deep deletion	2
RNU6ATAC8P	8q22.3	Amplification	2
RN7SL617P	6q21	Deep deletion	2
NAT1	8p22	Deep deletion	1
NAT2	8p22	Deep deletion	1
AARS	16q22.1	Deep deletion	1
ABCA1	9q31.1	Amplification	1
ABCA2	9q34.3	Amplification	1
ABL1	9q34.12	Amplification	1
ABO	9q34.2	Amplification	1
ACACA	17q12	Deep deletion	1
ACP2	11p11.2|11p12-p11	Deep deletion	1
ADCY8	8q24.22	Amplification	1
ADH1A	4q23	Deep deletion	1
ADH1B	4q23	Deep deletion	1
ADH1C	4q23	Deep deletion	1
ADH4	4q23	Deep deletion	1
ADH5	4q23	Deep deletion	1
ADH6	4q23	Deep deletion	1
ADH7	4q23	Deep deletion	1
ADRA1A	8p21.2	Deep deletion	1
AP1G1	16q22.2	Deep deletion	1
AFG3L1P	16q24.3	Deep deletion	1
AGRP	16q22.1	Deep deletion	1
AK1	9q34.11	Amplification	1
ALAD	9q32	Amplification	1
ALDOB	9q31.1	Amplification	1
ALOX12B	17p13.1	Deep deletion	1
ALOX15B	17p13.1	Deep deletion	1
AMBN	4q13.3	Deep deletion	1
AMBP	9q32	Amplification	1
AMPH	7p14.1	Deep deletion	1
ANGPT2	8p23.1	Deep deletion	1
ANXA13	8q24.13	Amplification	1
APRT	16q24.3	Deep deletion	1
ARHGAP1	11p11.2	Deep deletion	1
ASAH1	8p22	Deep deletion	1
ASPH	8q12.3	Amplification	1
ASS1	9q34.11	Amplification	1
ATF3	1q32.3	Deep deletion	1
ATOH1	4q22.2	Deep deletion	1
ATP1B2	17p13.1	Deep deletion	1
ATP4B	13q34	Deep deletion	1
ATP6V1B2	8p21.3	Deep deletion	1
BAAT	9q31.1	Amplification	1
ADGRB1	8q24.3	Amplification	1
BLK	8p23.1	Deep deletion	1
BMP1	8p21.3	Deep deletion	1
BMPR1B	4q22.3	Deep deletion	1
POLR3D	8p21.3	Deep deletion	1
BNIP3L	8p21.2	Deep deletion	1
BRCA2	13q13.1	Deep deletion	1
ZFP36L2	2p21	Deep deletion	1
C5	9q33.2	Amplification	1
C8G	9q34.3	Amplification	1
GAS8-AS1	16q24.3	Deep deletion	1
CA1	8q21.2	Amplification	1
CA2	8q21.2	Amplification	1
CA3	8q21.2	Amplification	1
CA5A	16q24.2	Deep deletion	1
CA7	16q22.1	Deep deletion	1
CA8	8q12.1	Amplification	1
CACNA1B	9q34.3	Amplification	1
CALB2	16q22.2	Deep deletion	1
CAPN2	1q41	Amplification	1
CBFA2T3	16q24.3	Deep deletion	1
CBFB	16q22.1	Deep deletion	1
KYAT1	9q34.11	Amplification	1
TNFSF8	9q32-q33.1	Amplification	1
ENTPD2	9q34.3	Amplification	1
CD68	17p13.1	Deep deletion	1
SEPTIN7	7p14.2	Amplification	1
CDH5	16q21	Deep deletion	1
CDH11	16q21	Deep deletion	1
CDH12	5p14.3	Deep deletion	1
CDH13	16q23.3	Deep deletion	1
CDH15	16q24.3	Deep deletion	1
CDH16	16q22.1	Deep deletion	1
CDH18	5p14.3	Deep deletion	1
CDK9	9q34.11	Amplification	1
CEL	9q34.13	Amplification	1
CELP	9q34.13	Amplification	1
CENPF	1q41	Deep deletion	1
CHD3	17p13.1	Deep deletion	1
CHML	1q43	Deep deletion	1
CHRM4	11p11.2	Deep deletion	1
CHRNA2	8p21.2	Deep deletion	1
CHRNB1	17p13.1	Deep deletion	1
CLU	8p21.1	Deep deletion	1
COL4A1	13q34	Deep deletion	1
COL4A2	13q34	Deep deletion	1
COL5A1	9q34.3	Amplification	1
COL15A1	9q22.33	Amplification	1
SLC31A1	9q32	Amplification	1
SLC31A2	9q32	Amplification	1
COX4I1	16q24.1	Deep deletion	1
CLDN7	17p13.1	Deep deletion	1
CRAT	9q34.11	Amplification	1
CRH	8q13.1	Amplification	1
CRY2	11p11.2	Deep deletion	1
CSN1S1	4q13.3	Deep deletion	1
CSN2	4q13.3	Deep deletion	1
CSN3	4q13.3	Deep deletion	1
CTNND2	5p15.2	Deep deletion	1
CTRB1	16q23.1	Deep deletion	1
CTRL	16q22.1	Deep deletion	1
CTSB	8p23.1	Deep deletion	1
CYBA	16q24.2	Deep deletion	1
CYC1	8q24.3	Amplification	1
CYLC2	9q31.1	Amplification	1
CYP7A1	8q12.1	Amplification	1
CYP11B1	8q24.3	Amplification	1
CYP11B2	8q24.3	Amplification	1
CYP26A1	10q23.33	Amplification	1
BRINP1	9q33.1	Amplification	1
DBH	9q34.2	Amplification	1
DDB2	11p11.2	Deep deletion	1
DEFA1	8p23.1	Deep deletion	1
DEFA3	8p23.1	Deep deletion	1
DEFA4	8p23.1	Deep deletion	1
DEFA5	8p23.1	Deep deletion	1
DEFA6	8p23.1	Deep deletion	1
DEFB1	8p23.1	Deep deletion	1
DEFB4A	8p23.1	Deep deletion	1
DHODH	16q22.2	Deep deletion	1
NQO1	16q22.1	Deep deletion	1
SARDH	9q34.2	Amplification	1
DMP1	4q22.1	Deep deletion	1
DNM1	9q34.11	Amplification	1
DYNC1LI2	16q22.1	Deep deletion	1
DPEP1	16q24.3	Deep deletion	1
DPYSL2	8p21.2	Deep deletion	1
DSPP	4q22.1	Deep deletion	1
DUSP4	8p12	Deep deletion	1
TOR1A	9q34.11	Amplification	1
E2F4	16q22.1	Deep deletion	1
E2F5	8q21.2	Amplification	1
LPAR1	9q31.3	Amplification	1
EEF1D	8q24.3	Amplification	1
EFNA5	5q21.3	Deep deletion	1
EFNB2	13q33.3	Deep deletion	1
EFNB3	17p13.1	Deep deletion	1
MEGF9	9q33.2	Amplification	1
EGR3	8p21.3	Deep deletion	1
EIF4A1	17p13.1	Deep deletion	1
EIF4E	4q23	Deep deletion	1
EIF5A	17p13.1	Deep deletion	1
ELK4	1q32.1	Deep deletion	1
ENDOG	9q34.11	Amplification	1
ENG	9q34.11	Amplification	1
DMTN	8p21.3	Deep deletion	1
STOM	9q33.2	Amplification	1
EPHX2	8p21.2-p21.1	Deep deletion	1
CLN8	8p23.3	Deep deletion	1
MECOM	3q26.2	Amplification	1
EXT1	8q24.11	Amplification	1
EXT2	11p11.2	Deep deletion	1
EXTL3	8p21.1	Deep deletion	1
EYA1	8q13.3	Amplification	1
F2	11p11.2	Deep deletion	1
F7	13q34	Deep deletion	1
F10	13q34	Deep deletion	1
FABP4	8q21.13	Amplification	1
FABP5	8q21.13	Amplification	1
FANCA	16q24.3	Deep deletion	1
PTK2B	8p21.2	Deep deletion	1
FKTN	9q31.2	Amplification	1
FCN1	9q34.3	Amplification	1
FCN2	9q34.3	Amplification	1
FDFT1	8p23.1	Deep deletion	1
FER	5q21.3	Deep deletion	1
FGF11	17p13.1	Deep deletion	1
FGF13	Xq26.3-q27.1	Deep deletion	1
GPC5	13q31.3	Deep deletion	1
FGL1	8p22	Deep deletion	1
FH	1q43	Deep deletion	1
FOXF1	16q24.1	Deep deletion	1
FOXL1	16q24.1	Deep deletion	1
FOXC2	16q24.1	Deep deletion	1
FOXE1	9q22.33	Amplification	1
FOLH1	11p11.12	Deep deletion	1
FPGS	9q34.11	Amplification	1
NR5A1	9q33.3	Amplification	1
FUT7	9q34.3	Amplification	1
GALNS	16q24.3	Deep deletion	1
GAS6	13q34	Deep deletion	1
GAS8	16q24.3	Deep deletion	1
GATA4	8p23.1	Deep deletion	1
GBE1	3p12.2	Deep deletion	1
NR6A1	9q33.3	Amplification	1
GCSH	16q23.2	Deep deletion	1
GFRA2	8p21.3	Deep deletion	1
GGTA1P	9q33.2	Amplification	1
GLE1	9q34.11	Amplification	1
GLG1	16q23.1	Deep deletion	1
GML	8q24.3	Amplification	1
GNG10	9q31.3	Amplification	1
GNRH1	8p21.2	Deep deletion	1
GOLGA1	9q33.3	Amplification	1
GOLGA2	9q34.11	Amplification	1
GPM6B	Xp22.2	Amplification	1
NPBWR1	8q11.23	Amplification	1
GPR20	8q24.3	Amplification	1
GPR21	9q33.2	Amplification	1
GPS2	17p13.1	Deep deletion	1
GPT	8q24.3	Amplification	1
RAPGEF1	9q34.13	Amplification	1
GRID2	4q22.1-q22.2	Deep deletion	1
GRIN1	9q34.3	Amplification	1
GRINA	8q24.3	Amplification	1
GRP	18q21.32	Deep deletion	1
GSN	9q33.2	Amplification	1
GSR	8p12	Deep deletion	1
GTF2E1	3q13.33	Amplification	1
GTF2E2	8p12	Deep deletion	1
GUCY1A2	11q22.3	Deep deletion	1
GUCY2D	17p13.1	Deep deletion	1
H2AFZ	4q23	Deep deletion	1
HAS2	8q24.13	Amplification	1
HAS3	16q22.1	Deep deletion	1
HGD	3q13.33	Amplification	1
NRG1	8p12	Deep deletion	1
HNF4G	8q21.13	Amplification	1
HP	16q22.2	Deep deletion	1
HPR	16q22.2	Deep deletion	1
HSBP1	16q23.3	Deep deletion	1
HSD11B2	16q22.1	Deep deletion	1
HSD17B2	16q23.3	Deep deletion	1
HSF1	8q24.3	Amplification	1
HSF4	16q22.1	Deep deletion	1
HSPA5	9q33.3	Amplification	1
HTN1	4q13.3	Deep deletion	1
HTN3	4q13.3	Deep deletion	1
HTR2C	Xq23	Deep deletion	1
TNC	9q33.1	Amplification	1
IBSP	4q22.1	Deep deletion	1
IRF8	16q24.1	Deep deletion	1
IL7	8q21.13	Amplification	1
IMPA1	8q21.13	Amplification	1
ING1	13q34	Deep deletion	1
ITIH3	3p21.1	Amplification	1
ITIH4	3p21.1	Amplification	1
CD82	11p11.2	Deep deletion	1
KARS	16q23.1	Deep deletion	1
KCNH1	1q32.2	Deep deletion	1
KCNK2	1q41	Deep deletion	1
KCNQ3	8q24.22	Amplification	1
KISS1	1q32.1	Amplification	1
AFF3	2q11.2	Amplification	1
LAMP1	13q34	Deep deletion	1
LCAT	16q22.1	Deep deletion	1
LCN1	9q34.3	Amplification	1
LCN2	9q34.11	Amplification	1
LHX1	17q12	Deep deletion	1
LIG4	13q33.3	Deep deletion	1
LMAN1	18q21.32	Deep deletion	1
LMX1B	9q33.3	Amplification	1
LOXL2	8p21.3	Deep deletion	1
LPL	8p21.3	Deep deletion	1
LRP2	2q31.1	Deep deletion	1
LRP4	11p11.2	Deep deletion	1
LY6E	8q24.3	Amplification	1
MAF	16q23.2	Deep deletion	1
MANBA	4q24	Deep deletion	1
MC1R	16q24.3	Deep deletion	1
MC4R	18q21.32	Deep deletion	1
CHST6	16q23.1	Deep deletion	1
MDK	11p11.2	Deep deletion	1
MDM4	1q32.1	Amplification	1
AFF1	4q21.3-q22.1	Deep deletion	1
NR3C2	4q31.23	Deep deletion	1
MSR1	8p22	Deep deletion	1
MSRA	8p23.1	Deep deletion	1
MTTP	4q23	Deep deletion	1
MUC7	4q13.3	Deep deletion	1
MUSK	9q31.3	Amplification	1
MVD	16q24.2	Deep deletion	1
MYBL1	8q13.1	Amplification	1
MYBPC3	11p11.2	Deep deletion	1
MYC	8q24.21	Amplification	1
NCBP1	9q22.33	Amplification	1
NDUFA8	9q33.2	Amplification	1
NDUFB9	8q24.13	Amplification	1
NDUFS3	11p11.2	Deep deletion	1
NEFM	8p21.2	Deep deletion	1
NEFL	8p21.2	Deep deletion	1
NEK2	1q32.3	Deep deletion	1
NFATC3	16q22.1	Deep deletion	1
NFKB1	4q24	Deep deletion	1
TONSL	8q24.3	Amplification	1
NOTCH1	9q34.3	Amplification	1
CCN3	8q24.12	Amplification	1
ODF2	9q34.11	Amplification	1
TNFRSF11B	8q24.12	Amplification	1
ORM1	9q32	Amplification	1
ORM2	9q32	Amplification	1
CLDN11	3q26.2	Amplification	1
PAEP	9q34.3	Amplification	1
PAPPA	9q33.1	Amplification	1
PDCL	9q33.2	Amplification	1
PBX3	9q33.3	Amplification	1
PCM1	8p22	Deep deletion	1
CHMP1A	16q24.3	Deep deletion	1
PDE7A	8q13.1	Amplification	1
PDGFRL	8p22	Deep deletion	1
PDHA2	4q22.3	Deep deletion	1
ENPP2	8q24.12	Amplification	1
PER1	17p13.1	Deep deletion	1
SERPINI1	3q26.1	Amplification	1
SERPINI2	3q26.1	Amplification	1
PIK3C2B	1q32.1	Amplification	1
PKD2	4q22.1	Deep deletion	1
PLCG2	16q23.3	Deep deletion	1
PLD1	3q26.31	Amplification	1
PLEC	8q24.3	Amplification	1
PLXNA2	1q32.2	Deep deletion	1
PMAIP1	18q21.32	Deep deletion	1
PNOC	8p21.1	Deep deletion	1
PMP2	8q21.13	Amplification	1
POLR2A	17p13.1	Deep deletion	1
POU3F3	2q12.1	Deep deletion	1
POU5F1B	8q24.21	Amplification	1
PPP2CB	8p12	Deep deletion	1
PPP2R2A	8p21.2	Deep deletion	1
PTPA	9q34.11	Amplification	1
PPP2R5A	1q32.3	Deep deletion	1
PPP3CA	4q24	Deep deletion	1
PPP3CC	8p21.3	Deep deletion	1
PPP3R2	9q31.1	Amplification	1
PPP6C	9q33.3	Amplification	1
PKIA	8q21.13	Amplification	1
PRKCI	3q26.2	Amplification	1
PROX1	1q32.3	Deep deletion	1
PSKH1	16q22.1	Deep deletion	1
PSMB7	9q33.3	Amplification	1
PSMB10	16q22.1	Deep deletion	1
PSMC3	11p11.2	Deep deletion	1
PSMD5	9q33.2	Amplification	1
PSMD7	16q23.1	Deep deletion	1
PTGDS	9q34.3	Amplification	1
PTGS1	9q33.2	Amplification	1
PTK2	8q24.3	Amplification	1
PTPN3	9q31.3	Amplification	1
PTPN13	4q21.3	Deep deletion	1
PTPN14	1q32.3-q41	Deep deletion	1
PTPRJ	11p11.2	Deep deletion	1
PVT1	8q24.21	Amplification	1
PEX2	8q21.13	Amplification	1
RAB2A	8q12.1-q12.2	Amplification	1
RAD21	8q24.11	Amplification	1
RAD23B	9q31.2	Amplification	1
RALGDS	9q34.13-q34.2	Amplification	1
RAP1GDS1	4q23	Deep deletion	1
RAPSN	11p11.2	Deep deletion	1
REN	1q32.1	Amplification	1
RGS3	9q32	Amplification	1
GRK1	13q34	Deep deletion	1
ROBO1	3p12.3	Deep deletion	1
ROBO2	3p12.3	Deep deletion	1
RPL7	8q21.11	Amplification	1
RPL7A	9q34.2	Amplification	1
RPL8	8q24.3	Amplification	1
RPL12	9q33.3	Amplification	1
RPL13	16q24.3|17p11.2	Deep deletion	1
RRAD	16q22.1	Deep deletion	1
RXRA	9q34.2	Amplification	1
CCL3	17q12	Deep deletion	1
CCL3L1	17q21.1	Deep deletion	1
CCL4	17q12	Deep deletion	1
CCL5	17q12	Deep deletion	1
CCL14	17q12	Deep deletion	1
CCL15	17q12	Deep deletion	1
CCL16	17q12	Deep deletion	1
CCL18	17q12	Deep deletion	1
CCL23	17q12	Deep deletion	1
SDCBP	8q12.1	Amplification	1
SET	9q34.11	Amplification	1
SFTPC	8p21.3	Deep deletion	1
SHBG	17p13.1	Deep deletion	1
ST3GAL1	8q24.22	Amplification	1
ST3GAL2	16q22.1	Deep deletion	1
SKIL	3q26.2	Amplification	1
SLA	8q24.22	Amplification	1
SLC2A2	3q26.2	Amplification	1
SLC2A4	17p13.1	Deep deletion	1
SLC7A2	8p22	Deep deletion	1
SLC9A5	16q22.1	Deep deletion	1
SLC12A4	16q22.1	Deep deletion	1
SLC18A1	8p21.3	Deep deletion	1
SNAPC4	9q34.3	Amplification	1
SNCA	4q22.1	Deep deletion	1
SNTB1	8q24.12	Amplification	1
SNTB2	16q22.1	Deep deletion	1
SOX1	13q34	Deep deletion	1
SOX15	17p13.1	Deep deletion	1
SPG7	16q24.3	Deep deletion	1
SPI1	11p11.2	Deep deletion	1
SPP1	4q22.1	Deep deletion	1
SPTAN1	9q34.11	Amplification	1
SQLE	8q24.13	Amplification	1
STATH	4q13.3	Deep deletion	1
STC1	8p21.2	Deep deletion	1
SULT1E1	4q13.3	Deep deletion	1
STXBP1	9q34.11	Amplification	1
SURF1	9q34.2	Amplification	1
SURF2	9q34.2	Amplification	1
SURF4	9q34.2	Amplification	1
MED22	9q34.2	Amplification	1
SURF6	9q34.2	Amplification	1
VAMP2	17p13.1	Deep deletion	1
TAF2	8q24.12	Amplification	1
TAL2	9q31.2	Amplification	1
TAT	16q22.2	Deep deletion	1
ELOC	8q21.11	Amplification	1
TERC	3q26.2	Amplification	1
TERF1	8q21.11	Amplification	1
TERF2	16q22.1	Deep deletion	1
TFDP1	13q34	Deep deletion	1
TG	8q24.22	Amplification	1
TGFB2	1q41	Deep deletion	1
TGFBR1	9q22.33	Amplification	1
TK2	16q21	Deep deletion	1
SEC62	3q26.2	Amplification	1
TLR4	9q33.1	Amplification	1
TMOD1	9q22.33	Amplification	1
TP53	17p13.1	Deep deletion	1
TPD52	8q21.13	Amplification	1
TRAF1	9q33.2	Amplification	1
TRAF2	9q34.3	Amplification	1
TRAF5	1q32.3	Deep deletion	1
TRPC6	11q22.1	Deep deletion	1
TRPS1	8q23.3	Amplification	1
TSC1	9q34.13	Amplification	1
TSTA3	8q24.3	Amplification	1
TTF1	9q34.13	Amplification	1
TTPA	8q12.3	Amplification	1
TXN	9q31.3	Amplification	1
UBE2D3	4q24	Deep deletion	1
UBE2E2	3p24.3	Deep deletion	1
UGCG	9q31.3	Amplification	1
UGT2B4	4q13.3	Deep deletion	1
UGT2B7	4q13.2	Deep deletion	1
UGT2B10	4q13.2	Deep deletion	1
UGT2B15	4q13.2	Deep deletion	1
UGT2B17	4q13.2	Deep deletion	1
COL14A1	8q24.12	Amplification	1
USH2A	1q41	Deep deletion	1
KDM6A	Xp11.3	Amplification	1
VAV2	9q34.2	Amplification	1
CORO2A	9q22.33	Amplification	1
WRN	8p12	Deep deletion	1
XPA	9q22.33	Amplification	1
ZFP37	9q32	Amplification	1
ZNF7	8q24.3	Amplification	1
ZNF16	8q24.3	Amplification	1
ZNF19	16q22.2	Deep deletion	1
ZNF23	16q22.2	Deep deletion	1
ZNF79	9q33.3	Amplification	1
ZNF189	9q31.1	Amplification	1
SLC30A1	1q32.3	Deep deletion	1
FZD3	8p21.1	Deep deletion	1
TUSC3	8p22	Deep deletion	1
UBXN8	8p12	Deep deletion	1
PSCA	8q24.3	Amplification	1
NR4A3	9q31.1	Amplification	1
BRD3	9q34.2	Amplification	1
NUP214	9q34.13	Amplification	1
LHX3	9q34.3	Amplification	1
GAN	16q23.2	Deep deletion	1
SLC7A5	16q24.2	Deep deletion	1
TAF15	17q12	Deep deletion	1
GFI1B	9q34.13	Amplification	1
SPARCL1	4q22.1	Deep deletion	1
NSMAF	8q12.1	Amplification	1
CUL4A	13q34	Deep deletion	1
OFD1	Xp22.2	Amplification	1
ELP1	9q31.3	Amplification	1
DGKZ	11p11.2	Deep deletion	1
CHST1	11p11.2	Deep deletion	1
API5	11p12	Deep deletion	1
CDK10	16q24.3	Deep deletion	1
KMO	1q43	Deep deletion	1
MADD	11p11.2	Deep deletion	1
TMEFF1	9q31.1	Amplification	1
LY6D	8q24.3	Amplification	1
PLPP1	5q11.2	Amplification	1
JRK	8q24.3	Amplification	1
UNC5C	4q22.3	Deep deletion	1
SSNA1	9q34.3	Amplification	1
LAMTOR3	4q23	Deep deletion	1
TNKS	8p23.1	Deep deletion	1
IRS2	13q34	Deep deletion	1
EIF3H	8q23.3-q24.11	Amplification	1
DGAT1	8q24.3	Amplification	1
TNK1	17p13.1	Deep deletion	1
TRADD	16q22.1	Deep deletion	1
MBTPS1	16q23.3-q24.1	Deep deletion	1
EDF1	9q34.3	Amplification	1
CTNNAL1	9q31.3	Amplification	1
GPAA1	8q24.3	Amplification	1
TNFSF13	17p13.1	Deep deletion	1
TNFSF12	17p13.1	Deep deletion	1
ADAM7	8p21.2	Deep deletion	1
TNFRSF10D	8p21.3	Deep deletion	1
TNFRSF10C	8p21.3	Deep deletion	1
TNFRSF10B	8p21.3	Deep deletion	1
TNFRSF10A	8p21.3	Deep deletion	1
DPM2	9q34.11	Amplification	1
FGF17	8p21.3	Deep deletion	1
CES2	16q22.1	Deep deletion	1
GGH	8q12.3	Amplification	1
CCN4	8q24.22	Amplification	1
PROZ	13q34	Deep deletion	1
ARHGEF7	13q34	Deep deletion	1
CDC16	13q34	Deep deletion	1
NAE1	16q22.1	Deep deletion	1
CPNE3	8q21.3	Amplification	1
HERC3	4q22.1	Deep deletion	1
FOXH1	8q24.3	Amplification	1
FUBP3	9q34.11-q34.12	Amplification	1
TRPA1	8q21.11	Amplification	1
NOL3	16q22.1	Deep deletion	1
TAF1C	16q24.1	Deep deletion	1
CLIC3	9q34.3	Amplification	1
DOK2	8p21.3	Deep deletion	1
SLC7A6	16q22.1	Deep deletion	1
TBX18	6q14.3	Deep deletion	1
USP10	16q24.1	Deep deletion	1
MTMR7	8p22	Deep deletion	1
LATS1	6q25.1	Deep deletion	1
ATP6V0D1	16q22.1	Deep deletion	1
PRPF4	9q32	Amplification	1
EXO1	1q43	Deep deletion	1
MYOM2	8p23.3	Deep deletion	1
KCNAB3	17p13.1	Deep deletion	1
DLGAP2	8p23.3	Deep deletion	1
MSC	8q13.3	Amplification	1
MFHAS1	8p23.1	Deep deletion	1
SNORD31	11q12.3	Deep deletion	1
KCNB2	8q21.11	Amplification	1
KLF4	9q31.2	Amplification	1
ZNHIT3	17q12	Deep deletion	1
GTF3C5	9q34.13	Amplification	1
GTF3C4	9q34.13	Amplification	1
LHX2	9q33.3	Amplification	1
RECQL4	8q24.3	Amplification	1
PEX16	11p11.2	Deep deletion	1
CYP7B1	8q12.3	Amplification	1
ABCG2	4q22.1	Deep deletion	1
MED27	9q34.13	Amplification	1
MAPK8IP1	11p11.2	Deep deletion	1
STX8	17p13.1	Deep deletion	1
FXR2	17p13.1	Deep deletion	1
STXBP5L	3q13.33	Amplification	1
MPDU1	17p13.1	Deep deletion	1
PTGES	9q34.11	Amplification	1
TP53I11	11p11.2	Deep deletion	1
ATP6V1G1	9q32	Amplification	1
CCL4L2	17q12	Deep deletion	1
BCAR1	16q23.1	Deep deletion	1
GABBR2	9q22.33	Amplification	1
SOX13	1q32.1	Amplification	1
ENTPD4	8p21.3	Deep deletion	1
AKAP12	6q25.1	Deep deletion	1
VPS9D1	16q24.3	Deep deletion	1
ARHGEF10	8p23.3	Deep deletion	1
RALGPS1	9q33.3	Amplification	1
MTFR1	8q13.1	Amplification	1
LRRC14	8q24.3	Amplification	1
ADAMTSL2	9q34.2	Amplification	1
ACAP1	17p13.1	Deep deletion	1
TOX	8q12.1	Amplification	1
KIAA0513	16q24.1	Deep deletion	1
ATG13	11p11.2	Deep deletion	1
PIEZO1	16q24.3	Deep deletion	1
DHX38	16q22.2	Deep deletion	1
MTSS1	8q24.13	Amplification	1
CKAP5	11p11.2	Deep deletion	1
PHYHIP	8p21.3	Deep deletion	1
IST1	16q22.2	Deep deletion	1
TRIM14	9q22.33	Amplification	1
ZNF623	8q24.3	Amplification	1
PPP1R26	9q34.3	Amplification	1
CEP170	1q43	Deep deletion	1
PJA2	5q21.3	Deep deletion	1
WASHC5	8q24.13	Amplification	1
ATP2C2	16q24.1	Deep deletion	1
SEC16A	9q34.3	Amplification	1
KBTBD11	8p23.3	Deep deletion	1
LPGAT1	1q32.3	Deep deletion	1
TNFSF15	9q32	Amplification	1
PTBP3	9q32	Amplification	1
AKT3	1q43-q44	Deep deletion	1
SH2D3C	9q34.11	Amplification	1
NR1H3	11p11.2	Deep deletion	1
HHLA1	8q24.22	Amplification	1
TSPAN5	4q23	Deep deletion	1
CLEC3A	16q23.1	Deep deletion	1
FAM13A	4q22.1	Deep deletion	1
CHST4	16q22.2	Deep deletion	1
SORBS3	8p21.3	Deep deletion	1
MPHOSPH6	16q23.3	Deep deletion	1
NUTF2	16q22.1	Deep deletion	1
TRIB1	8q24.13	Amplification	1
RABEPK	9q33.3	Amplification	1
LAMC3	9q34.12	Amplification	1
EMC8	16q24.1	Deep deletion	1
TRDN	6q22.31	Deep deletion	1
NPM2	8p21.3	Deep deletion	1
TUBB3	16q24.3	Deep deletion	1
TUBB4B	9q34.3	Amplification	1
DLC1	8p22	Deep deletion	1
NDRG1	8q24.22	Amplification	1
SPAG11B	8p23.1	Deep deletion	1
UBAC1	9q34.3	Amplification	1
TUBGCP3	13q34	Deep deletion	1
CFDP1	16q23.1	Deep deletion	1
OLFM1	9q34.3	Amplification	1
ZER1	9q34.11	Amplification	1
LRRN2	1q32.1	Amplification	1
SYNCRIP	6q14.3	Deep deletion	1
NCOA2	8q13.3	Amplification	1
ANP32B	9q22.33	Amplification	1
AGPAT2	9q34.3	Amplification	1
SLC35A1	6q15	Amplification	1
ARFGEF1	8q13.2	Amplification	1
COLEC10	8q24.12	Amplification	1
POMT1	9q34.13	Amplification	1
SMC2	9q31.1	Amplification	1
PAIP1	5p12	Amplification	1
PDLIM5	4q22.3	Deep deletion	1
KHDRBS3	8q24.23	Amplification	1
CELF1	11p11.2	Deep deletion	1
CTCF	16q22.1	Deep deletion	1
DCTN6	8p12	Deep deletion	1
TNFSF13B	13q33.3	Deep deletion	1
PNMA2	8p21.2	Deep deletion	1
UGT2B11	4q13.2	Deep deletion	1
NFAT5	16q22.1	Deep deletion	1
ZBTB6	9q33.2	Amplification	1
NEK6	9q33.3	Amplification	1
OR5I1	11q12.1	Deep deletion	1
SDCCAG8	1q43-q44	Deep deletion	1
ENTR1	9q34.3	Amplification	1
NOXA1	9q34.3	Amplification	1
ADAM28	8p21.2	Deep deletion	1
USP20	9q34.11	Amplification	1
SMR3B	4q13.3	Deep deletion	1
ACTL7B	9q31.3	Amplification	1
ACTL7A	9q31.3	Amplification	1
MALT1	18q21.32	Deep deletion	1
UGT2A1	4q13.3	Deep deletion	1
SEC61B	9q22.33	Amplification	1
COPS5	8q13.1	Amplification	1
SLC27A4	9q34.11	Amplification	1
RBPMS	8p12	Deep deletion	1
WWP1	8q21.3	Amplification	1
WWP2	16q22.1	Deep deletion	1
CNTRL	9q33.2	Amplification	1
RAPGEF4	2q31.1	Deep deletion	1
STMN2	8q21.13	Amplification	1
WDR5	9q34.2	Amplification	1
SPACA9	9q34.13	Amplification	1
ADAMTS13	9q34.2	Amplification	1
CACFD1	9q34.2	Amplification	1
PRDM7	16q24.3	Deep deletion	1
PTP4A3	8q24.3	Amplification	1
LZTS1	8p21.3	Deep deletion	1
SLC2A6	9q34.2	Amplification	1
AKAP2	9q31.3	Amplification	1
RPL35	9q33.3	Amplification	1
PDCD10	3q26.1	Amplification	1
RNF139	8q24.13	Amplification	1
ZHX1	8q24.13	Amplification	1
MAN1B1	9q34.3	Amplification	1
DDX19B	16q22.1	Deep deletion	1
PRR4	12p13.2	Deep deletion	1
GABARAPL2	16q23.1	Deep deletion	1
RASA3	13q34	Deep deletion	1
PUF60	8q24.3	Amplification	1
CEP162	6q14.2-q14.3	Deep deletion	1
DOLK	9q34.11	Amplification	1
PLEKHA6	1q32.1	Amplification	1
MON1B	16q23.1	Deep deletion	1
ZHX2	8q24.13	Amplification	1
DENND3	8q24.3	Amplification	1
MMRN1	4q22.1	Deep deletion	1
PTGR1	9q31.3	Amplification	1
TRIM32	9q33.1	Amplification	1
TCF25	16q24.3	Deep deletion	1
MYO16	13q33.3	Deep deletion	1
PHLPP2	16q22.2	Deep deletion	1
XPO7	8p21.3	Deep deletion	1
TNIK	3q26.2-q26.31	Amplification	1
FNBP1	9q34.11	Amplification	1
SETX	9q34.13	Amplification	1
ERP44	9q31.1	Amplification	1
TRIM35	8p21.2	Deep deletion	1
ZBTB43	9q33.3	Amplification	1
KDM6B	17p13.1	Deep deletion	1
EFR3A	8q24.22	Amplification	1
METAP1	4q23	Deep deletion	1
ZCCHC14	16q24.2	Deep deletion	1
GSE1	16q24.1	Deep deletion	1
PMPCA	9q34.3	Amplification	1
RRS1	8q13.1	Amplification	1
SULF1	8q13.2-q13.3	Amplification	1
RHOBTB2	8p21.3	Deep deletion	1
PLCB1	20p12.3	Amplification	1
ARC	8q24.3	Amplification	1
ASTN2	9q33.1	Amplification	1
BOP1	8q24.3	Amplification	1
ATP11A	13q34	Deep deletion	1
MCF2L	13q34	Deep deletion	1
NUP160	11p11.2	Deep deletion	1
ATMIN	16q23.2	Deep deletion	1
KIF13B	8p12	Deep deletion	1
FKBP15	9q32	Amplification	1
NEDD4L	18q21.31	Deep deletion	1
FNBP4	11p11.2	Deep deletion	1
PSD3	8p22	Deep deletion	1
ECPAS	9q31.3	Amplification	1
EXOSC2	9q34.12	Amplification	1
COTL1	16q24.1	Deep deletion	1
NCS1	9q34.11	Amplification	1
MLYCD	16q23.3	Deep deletion	1
CRB1	1q31.3	Deep deletion	1
TDRD7	9q22.33	Amplification	1
SLC44A1	9q31.1-q31.2	Amplification	1
SF3B3	16q22.1	Deep deletion	1
ANGPTL2	9q33.3	Amplification	1
HEY1	8q21.13	Amplification	1
TRAM1	8q13.3	Amplification	1
LEPROTL1	8p12	Deep deletion	1
CES3	16q22.1	Deep deletion	1
NUP188	9q34.11	Amplification	1
SCRIB	8q24.3	Amplification	1
SLC39A14	8p21.3	Deep deletion	1
NNT	5p12	Amplification	1
ADAT1	16q23.1	Deep deletion	1
PIGN	18q21.33	Deep deletion	1
CHST5	16q23.1	Deep deletion	1
ELP5	17p13.1	Deep deletion	1
OPN3	1q43	Deep deletion	1
RABGAP1	9q33.2-q33.3	Amplification	1
LRRC6	8q24.22	Deep deletion	1
LRRC6	8q24.22	Amplification	1
LY96	8q21.11	Amplification	1
EDC4	16q22.1	Deep deletion	1
PLA2G15	16q22.1	Deep deletion	1
SGK3	8q13.1	Amplification	1
TMEM245	9q31.3	Amplification	1
FRRS1L	9q31.3	Amplification	1
MTCH2	11p11.2	Deep deletion	1
CIZ1	9q34.11	Amplification	1
COG4	16q22.1	Deep deletion	1
WHRN	9q32	Amplification	1
PLEKHG4	16q22.1	Deep deletion	1
INTS7	1q32.3	Deep deletion	1
NELFB	9q34.3	Amplification	1
NIPSNAP3A	9q31.1	Amplification	1
NSL1	1q32.3	Deep deletion	1
NSL1	1q32.3	Amplification	1
NSMF	9q34.3	Amplification	1
CNTNAP2	7q35-q36.1	Deep deletion	1
CNTNAP2	7q35-q36.1	Amplification	1
GPSM1	9q34.3	Amplification	1
DKFZP434A062	9q34.3	Amplification	1
GAPVD1	9q33.3	Amplification	1
PHF19	9q33.2	Amplification	1
SENP3	17p13.1	Deep deletion	1
FBXW2	9q33.2	Amplification	1
OR1J4	9q33.2	Amplification	1
LRRC29	16q22.1	Deep deletion	1
FBXL6	8q24.3	Amplification	1
OR2K2	9q31.3	Amplification	1
FBXO25	8p23.3	Deep deletion	1
FGF20	8p22	Deep deletion	1
GBGT1	9q34.2	Amplification	1
OR5L2	11q12.1	Deep deletion	1
LHX6	9q33.2	Amplification	1
AATF	17q12	Deep deletion	1
OR1L3	9q33.2	Amplification	1
OR1L1	9q33.2	Amplification	1
OR1J2	9q33.2	Amplification	1
RPS6KC1	1q32.3	Deep deletion	1
RNU105B	20p12.3	Amplification	1
SNORA65	9q33.3	Amplification	1
SNORD62A	9q34.13	Amplification	1
SNORD44	1q25.1	Deep deletion	1
SNORD36C	9q34.2	Amplification	1
SNORD36B	9q34.2	Amplification	1
SNORD36A	9q34.2	Amplification	1
SNORD33	19q13.33	Deep deletion	1
SNORD24	9q34.2	Amplification	1
OPLAH	8q24.3	Amplification	1
SMR3A	4q13.3	Deep deletion	1
TRUB2	9q34.11	Amplification	1
GPR160	3q26.2	Amplification	1
STAU2	8q21.11	Amplification	1
DAPP1	4q23	Deep deletion	1
MTBP	8q24.12	Amplification	1
ST6GALNAC4	9q34.11	Amplification	1
INVS	9q31.1	Amplification	1
CPNE7	16q24.3	Deep deletion	1
NDOR1	9q34.3	Amplification	1
AGO2	8q24.3	Amplification	1
VPS4A	16q22.1	Deep deletion	1
IL17C	16q24.2	Deep deletion	1
SULT1B1	4q13.3	Deep deletion	1
ADAMDEC1	8p21.2	Deep deletion	1
HPGDS	4q22.3	Deep deletion	1
BHLHE22	8q12.3	Amplification	1
GOLIM4	3q26.2	Amplification	1
TOR1B	9q34.11	Amplification	1
TOR2A	9q34.11	Amplification	1
CDH20	18q21.33	Deep deletion	1
MRPS28	8q21.13	Amplification	1
FLVCR1	1q32.3	Deep deletion	1
TMPRSS11E	4q13.2	Deep deletion	1
NOB1	16q22.1	Deep deletion	1
NTMT1	9q34.11	Amplification	1
COMMD5	8q24.3	Amplification	1
MRPL13	8q24.12	Amplification	1
ATAD2	8q24.13	Amplification	1
PHPT1	9q34.3	Amplification	1
TMEM208	16q22.1	Deep deletion	1
FHOD1	16q22.1	Deep deletion	1
ANKRD11	16q24.3	Deep deletion	1
PACSIN3	11p11.2	Deep deletion	1
ZDHHC1	16q22.1	Deep deletion	1
ANAPC2	9q34.3	Amplification	1
CNOT7	8p22	Deep deletion	1
CPSF1	8q24.3	Amplification	1
NENF	1q32.3	Deep deletion	1
PKN3	9q34.11	Amplification	1
PURG	8p12	Deep deletion	1
OSGIN1	16q23.3	Deep deletion	1
DPP7	9q34.3	Amplification	1
SLC2A8	9q33.3	Amplification	1
OBP2B	9q34.2	Amplification	1
OBP2A	9q34.3	Amplification	1
RAX	18q21.32	Deep deletion	1
ST6GALNAC6	9q34.11	Amplification	1
DEC1	9q33.1	Amplification	1
CYHR1	8q24.3	Amplification	1
ASAP1	8q24.21-q24.22	Amplification	1
TAS2R14	12p13.2	Deep deletion	1
PARD6A	16q22.1	Deep deletion	1
RRP15	1q41	Deep deletion	1
PI15	8q21.13	Amplification	1
FAM135B	8q24.23	Amplification	1
YBX2	17p13.1	Deep deletion	1
ZC2HC1A	8q21.13	Amplification	1
PHF20L1	8q24.22	Amplification	1
LACTB2	8q13.3	Amplification	1
RMDN1	8q21.3	Amplification	1
MRPS2	9q34.3	Amplification	1
COQ4	9q34.11	Amplification	1
KCTD3	1q41	Deep deletion	1
HSD17B12	11p11.2	Deep deletion	1
CERCAM	9q34.11	Amplification	1
VPS28	8q24.3	Amplification	1
EGFL7	9q34.3	Amplification	1
CYB5R4	6q14.2	Deep deletion	1
HSD17B11	4q22.1	Deep deletion	1
HERC5	4q22.1	Deep deletion	1
CKLF	16q21	Deep deletion	1
ZDHHC2	8p22	Deep deletion	1
HGH1	8q24.3	Amplification	1
KCNK9	8q24.3	Amplification	1
SLC25A37	8p21.2	Deep deletion	1
PHF21A	11p11.2	Deep deletion	1
THEM6	8q24.3	Amplification	1
NIP7	16q22.1	Deep deletion	1
SCARA3	8p21.1	Deep deletion	1
PRRX2	9q34.11	Amplification	1
SPOUT1	9q34.11	Amplification	1
DTL	1q32.3	Deep deletion	1
TRMO	9q22.33	Amplification	1
VPS54	2p15-p14	Deep deletion	1
RAB14	9q33.2	Amplification	1
FAM49B	8q24.21	Amplification	1
CIAO2B	16q22.1	Deep deletion	1
GINS2	16q24.1	Deep deletion	1
SARAF	8p12	Deep deletion	1
TPPP3	16q22.1	Deep deletion	1
TRAPPC2L	16q24.3	Deep deletion	1
EMCN	4q24	Deep deletion	1
WWOX	16q23.1-q23.2	Deep deletion	1
C9ORF78	9q34.11	Amplification	1
ATP8A2	13q12.13	Deep deletion	1
NUDT9	4q22.1	Deep deletion	1
BCO1	16q23.2	Deep deletion	1
POLE3	9q32	Amplification	1
CHRAC1	8q24.3	Amplification	1
NANS	9q22.33	Amplification	1
SNTG1	8q11.21	Amplification	1
GDAP1	8q21.11	Amplification	1
TERF2IP	16q23.1	Deep deletion	1
FBXW5	9q34.3	Amplification	1
UGT2B28	4q13.2	Deep deletion	1
PRMT7	16q22.1	Deep deletion	1
EXOSC4	8q24.3	Amplification	1
MRPL50	9q31.1	Amplification	1
EXOC6	10q23.33	Amplification	1
RC3H2	9q33.2	Amplification	1
NECAB2	16q23.3	Deep deletion	1
EPB41L4B	9q31.3	Amplification	1
TBC1D13	9q34.11	Amplification	1
CNGB3	8q21.3	Deep deletion	1
CNGB3	8q21.3	Amplification	1
LY6K	8q24.3	Amplification	1
KLHDC4	16q24.2	Deep deletion	1
HYDIN	16q22.2	Deep deletion	1
KCTD9	8p21.2	Deep deletion	1
BSPRY	9q32	Amplification	1
DEF8	16q24.3	Deep deletion	1
TOR4A	9q34.3	Amplification	1
TEX10	9q31.1	Amplification	1
PLPPR1	9q31.1	Amplification	1
DUS2	16q22.1	Deep deletion	1
CHTF8	16q22.1	Deep deletion	1
EXD3	9q34.3	Amplification	1
ABITRAM	9q31.3	Amplification	1
TXNL4B	16q22.2	Deep deletion	1
ODAM	4q13.3	Deep deletion	1
TMEM70	8q21.11	Amplification	1
BANP	16q24.2	Deep deletion	1
PINX1	8p23.1	Deep deletion	1
TMCO3	13q34	Deep deletion	1
HERC6	4q22.1	Deep deletion	1
PIH1D1	19q13.33	Deep deletion	1
STX17	9q31.1	Amplification	1
BANK1	4q24	Deep deletion	1
TRMT12	8q24.13	Amplification	1
PDPR	16q22.1	Deep deletion	1
ARGLU1	13q33.3	Deep deletion	1
WDYHV1	8q24.13	Amplification	1
GPATCH2	1q41	Deep deletion	1
PIWIL2	8p21.3	Deep deletion	1
WRAP53	17p13.1	Deep deletion	1
ELP3	8p21.1	Deep deletion	1
TMEM38B	9q31.2	Amplification	1
ARMC1	8q13.1	Amplification	1
RFWD3	16q23.1	Deep deletion	1
INTS10	8p21.3	Deep deletion	1
ZNF532	18q21.32	Deep deletion	1
DCUN1D2	13q34	Deep deletion	1
ETNK2	1q32.1	Amplification	1
CCDC25	8p21.1	Deep deletion	1
PACC1	1q32.3	Deep deletion	1
LRRC36	16q22.1	Deep deletion	1
UBE2W	8q21.11	Amplification	1
DDX19A	16q22.1	Deep deletion	1
AGPAT5	8p23.1	Deep deletion	1
NIPSNAP3B	9q31.1	Amplification	1
FBXL8	16q22.1	Deep deletion	1
STRBP	9q33.3	Amplification	1
SLC35C1	11p11.2	Deep deletion	1
TBC1D2	9q22.33	Amplification	1
HEMGN	9q22.33	Amplification	1
BATF3	1q32.3	Deep deletion	1
SMPD3	16q22.1	Deep deletion	1
ZNF821	16q22.2	Deep deletion	1
ANKRD10	13q34	Deep deletion	1
ZDHHC7	16q24.1	Deep deletion	1
AMBRA1	11p11.2	Deep deletion	1
SLC39A4	8q24.3	Amplification	1
CHD7	8q12.2	Amplification	1
RAB20	13q34	Deep deletion	1
RABL6	9q34.3	Amplification	1
VAC14	16q22.1-q22.2	Deep deletion	1
KBTBD4	11p11.2	Deep deletion	1
HHAT	1q32.2	Deep deletion	1
NAXD	13q34	Deep deletion	1
CDK5RAP2	9q33.2	Amplification	1
INTS9	8p21.1	Deep deletion	1
RCOR3	1q32.2-q32.3	Deep deletion	1
TTC17	11p12-p11.2	Deep deletion	1
CMTR2	16q22.2	Deep deletion	1
CSGALNACT1	8p21.3	Deep deletion	1
DDX28	16q22.1	Deep deletion	1
PCID2	13q34	Deep deletion	1
HR	8p21.3	Deep deletion	1
TSNAXIP1	16q22.1	Deep deletion	1
PAG1	8q21.13	Amplification	1
CENPN	16q23.2	Deep deletion	1
PBK	8p21.1	Deep deletion	1
MYNN	3q26.2	Amplification	1
ZNF395	8p21.1	Deep deletion	1
DEFB103B	8p23.1	Deep deletion	1
BIN3	8p21.3	Deep deletion	1
KLHL4	Xq21.31	Deep deletion	1
TEX15	8p12	Deep deletion	1
GSDMC	8q24.21	Amplification	1
RNF20	9q31.1	Amplification	1
C8ORF44	8q13.1	Amplification	1
LRRC8A	9q34.11	Amplification	1
CCL28	5p12	Amplification	1
INPP5E	9q34.3	Amplification	1
EIF5A2	3q26.2	Amplification	1
NPDC1	9q34.3	Amplification	1
JPH1	8q21.11	Amplification	1
BARHL1	9q34.13	Amplification	1
BDH2	4q24	Deep deletion	1
SH3GLB2	9q34.11	Amplification	1
SMARCAD1	4q22.3	Deep deletion	1
CMC2	16q23.2	Deep deletion	1
SMYD2	1q32.3	Deep deletion	1
MEPE	4q22.1	Deep deletion	1
PRDM11	11p11.2	Deep deletion	1
PLSCR3	17p13.1	Deep deletion	1
CPA6	8q13.2	Amplification	1
REXO4	9q34.2	Amplification	1
LYZL6	17q12	Deep deletion	1
SLURP1	8q24.3	Amplification	1
DOLPP1	9q34.11	Amplification	1
SLC45A4	8q24.3	Amplification	1
THAP11	16q22.1	Deep deletion	1
SNX14	6q14.3	Deep deletion	1
JPH3	16q24.2	Deep deletion	1
MTUS1	8p22	Deep deletion	1
PDP2	16q22.1	Deep deletion	1
NLGN2	17p13.1	Deep deletion	1
KLHL8	4q22.1	Deep deletion	1
KCNT1	9q34.3	Amplification	1
SYT13	11p11.2	Deep deletion	1
TRMT9B	8p22	Deep deletion	1
RANBP10	16q22.1	Deep deletion	1
ZFAT	8q24.22	Amplification	1
ZBTB4	17p13.1	Deep deletion	1
ZBTB26	9q33.2	Amplification	1
VAT1L	16q23.1	Deep deletion	1
LRRC4C	11p12	Deep deletion	1
DENND1A	9q33.3	Amplification	1
MEAK7	16q24.1	Deep deletion	1
SLC7A14	3q26.2	Amplification	1
GPR107	9q34.11	Amplification	1
CCAR2	8p21.3	Deep deletion	1
SLC46A2	9q32	Amplification	1
WFDC1	16q24.1	Deep deletion	1
RHOU	1q42.13	Amplification	1
LINC00474	9q33.1	Amplification	1
TRAPPC1	17p13.1	Deep deletion	1
INIP	9q32	Amplification	1
ZNF462	9q31.2	Amplification	1
ZNF250	8q24.3	Amplification	1
OPRPN	4q13.3	Deep deletion	1
PRDM12	9q34.12	Amplification	1
ALOXE3	17p13.1	Deep deletion	1
ALX4	11p11.2	Deep deletion	1
THADA	2p21	Deep deletion	1
SH2D4A	8p21.3	Deep deletion	1
LINC01590	6q15	Amplification	1
PRDM14	8q13.3	Amplification	1
SNX16	8q21.13	Amplification	1
SLC39A8	4q24	Deep deletion	1
PDF	16q22.1	Deep deletion	1
CARD9	9q34.3	Amplification	1
DPEP2	16q22.1	Deep deletion	1
DPEP3	16q22.1	Deep deletion	1
PDLIM2	8p21.3	Deep deletion	1
TMEM267	5p12	Amplification	1
SUSD1	9q31.3-q32	Amplification	1
CSMD1	8p23.2	Deep deletion	1
EBF2	8p21.2	Deep deletion	1
FAM160B2	8p21.3	Deep deletion	1
FNDC3B	3q26.31	Amplification	1
MTHFSD	16q24.1	Deep deletion	1
DDX31	9q34.13	Amplification	1
DEPTOR	8q24.12	Amplification	1
FBXL17	5q21.3	Deep deletion	1
NIBAN2	9q34.11	Amplification	1
MRPL41	9q34.3	Amplification	1
ACD	16q22.1	Deep deletion	1
UPF3A	13q34	Deep deletion	1
PCDH15	10q21.1	Deep deletion	1
PYCR3	8q24.3	Amplification	1
C8ORF33	8q24.3	Amplification	1
ZBTB10	8q21.13	Amplification	1
LYNX1	8q24.3	Amplification	1
MTMR9	8p23.1	Deep deletion	1
DBNDD1	16q24.3	Deep deletion	1
DSCC1	8q24.12	Amplification	1
C9ORF16	9q34.11	Amplification	1
C11ORF49	11p11.2	Deep deletion	1
TRIM48	11q11	Deep deletion	1
MAPKAP1	9q33.3	Amplification	1
DERL1	8q24.13	Amplification	1
FA2H	16q23.1	Deep deletion	1
DHRS11	17q12	Deep deletion	1
RIPOR1	16q22.1	Deep deletion	1
SLC52A2	8q24.3	Amplification	1
TMEM231	16q23.1	Deep deletion	1
CARS2	13q34	Deep deletion	1
TANGO6	16q22.1	Deep deletion	1
HMBOX1	8p21.1-p12	Deep deletion	1
MCPH1	8p23.1	Deep deletion	1
ARHGAP10	4q31.23	Deep deletion	1
PPP1R3B	8p23.1	Deep deletion	1
GALNT12	9q22.33	Amplification	1
WDR59	16q23.1	Deep deletion	1
ZBBX	3q26.1	Amplification	1
ZFAND1	8q21.13	Amplification	1
ELMO3	16q22.1	Deep deletion	1
GRTP1	13q34	Deep deletion	1
ZFHX4	8q21.13	Amplification	1
LRRC31	3q26.2	Amplification	1
KLHL36	16q24.1	Deep deletion	1
FBXO31	16q24.2	Deep deletion	1
GSDMD	8q24.3	Amplification	1
ZNF408	11p11.2	Deep deletion	1
UGT2A3	4q13.2	Deep deletion	1
VASH2	1q32.3	Deep deletion	1
EHMT1	9q34.3	Amplification	1
AGBL2	11p11.2	Deep deletion	1
CSPP1	8q13.1-q13.2	Amplification	1
NUDT18	8p21.3	Deep deletion	1
GGNBP2	17q12	Deep deletion	1
MRM1	17q12	Deep deletion	1
DNAJB14	4q23	Deep deletion	1
SVEP1	9q31.3	Amplification	1
ESRP2	16q22.1	Deep deletion	1
DOCK5	8p21.2	Deep deletion	1
PHC3	3q26.2	Amplification	1
RPS2P45	16q22.1	Deep deletion	1
VCPIP1	8q13.1	Amplification	1
PTGES2	9q34.11	Amplification	1
CENPT	16q22.1	Deep deletion	1
MYO19	17q12	Deep deletion	1
PREX2	8q13.2	Amplification	1
C16ORF70	16q22.1	Deep deletion	1
REEP4	8p21.3	Deep deletion	1
AKNA	9q32	Amplification	1
ARHGAP39	8q24.3	Amplification	1
CYB5B	16q22.1	Deep deletion	1
ZNF34	8q24.3	Amplification	1
CMIP	16q23.2-q23.3	Deep deletion	1
OR8J3	11q12.1	Deep deletion	1
OR4P4	11q11	Deep deletion	1
OR4C15	11q11	Deep deletion	1
OR4A5	11q11	Deep deletion	1
OR4A16	11q11	Deep deletion	1
OR4A15	11q11	Deep deletion	1
POLR2M	15q21.3	Deep deletion	1
STMN4	8p21.2	Deep deletion	1
MIR600HG	9q33.3	Amplification	1
GFOD2	16q22.1	Deep deletion	1
URM1	9q34.11	Amplification	1
CDT1	16q24.3	Deep deletion	1
MAP1LC3B	16q24.2	Deep deletion	1
SLCO5A1	8q13.3	Amplification	1
NETO1	18q22.3	Deep deletion	1
SHARPIN	8q24.3	Amplification	1
ARPC5L	9q33.3	Amplification	1
HDHD3	9q32	Amplification	1
EPPK1	8q24.3	Amplification	1
SCRT1	8q24.3	Amplification	1
AIF1L	9q34.12-q34.13	Amplification	1
UCK1	9q34.13	Amplification	1
SOX7	8p23.1	Deep deletion	1
LINC00529	8p23-p22	Deep deletion	1
FAM167A	8p23.1	Deep deletion	1
SLC35G5	8p23.1	Deep deletion	1
LINC00208	8p23.1	Deep deletion	1
FAM167A-AS1	8p23.1	Deep deletion	1
DYNLRB2	16q23.2	Deep deletion	1
CRISPLD1	8q21.13	Amplification	1
HSDL1	16q24.1	Deep deletion	1
TRAPPC9	8q24.3	Amplification	1
CRISPLD2	16q24.1	Deep deletion	1
FSD1L	9q31.2	Amplification	1
TATDN1	8q24.13	Amplification	1
ADGRV1	5q14.3	Deep deletion	1
ENKD1	16q22.1	Deep deletion	1
C4ORF17	4q23	Deep deletion	1
SLC7A6OS	16q22.1	Deep deletion	1
MAF1	8q24.3	Amplification	1
GARNL3	9q33.3	Amplification	1
HSDL2	9q32	Amplification	1
UTP23	8q24.11	Amplification	1
TMEM246	9q31.1	Amplification	1
COG8	16q22.1	Deep deletion	1
ARFGAP2	11p11.2	Deep deletion	1
NEURL4	17p13.1	Deep deletion	1
SPIRE2	16q24.3	Deep deletion	1
ACTRT3	3q26.2	Amplification	1
ZNF469	16q24.2	Deep deletion	1
NTNG2	9q34.13	Amplification	1
HES7	17p13.1	Deep deletion	1
TRIM55	8q13.1	Amplification	1
ACCS	11p11.2	Deep deletion	1
PRRC2B	9q34.13	Amplification	1
B3GNT9	16q22.1	Deep deletion	1
TRIM51	11q12.1	Deep deletion	1
LINC00467	1q32.3	Deep deletion	1
PLPP7	9q34.13	Amplification	1
PARP10	8q24.3	Amplification	1
ZDHHC12	9q34.11	Amplification	1
MIGA2	9q34.11	Amplification	1
UTP4	16q22.1	Deep deletion	1
PPP1R15B	1q32.1	Amplification	1
ALG10	12p11.1	Deep deletion	1
FIBCD1	9q34.12	Amplification	1
C8ORF76	8q24.13	Amplification	1
ZNRF1	16q23.1	Deep deletion	1
ABHD13	13q33.3	Deep deletion	1
TIGD5	8q24.3	Amplification	1
CCDC183	9q34.3	Amplification	1
SNHG7	9q34.3	Amplification	1
FAM83A	8q24.13	Amplification	1
PPP1R16A	8q24.3	Amplification	1
PIGY	4q22.1	Deep deletion	1
FAM86B1	8p23.1	Deep deletion	1
TMEM141	9q34.3	Amplification	1
ARRDC1-AS1	9q34.3	Amplification	1
COL27A1	9q32	Amplification	1
ALG2	9q22.33	Amplification	1
SLC45A3	1q32.1	Deep deletion	1
CABS1	4q13.3	Deep deletion	1
LRRCC1	8q21.2	Amplification	1
CNTNAP4	16q23.1	Deep deletion	1
DNAJC5B	8q13.1	Amplification	1
PSKH2	8q21.3	Amplification	1
MVB12B	9q33.3	Amplification	1
WDR34	9q34.11	Amplification	1
SAPCD2	9q34.3	Amplification	1
TMEM250	9q34.3	Amplification	1
TSPAN18	11p11.2	Deep deletion	1
MED30	8q24.11	Amplification	1
ERI1	8p23.1	Deep deletion	1
LRSAM1	9q33.3-q34.11	Amplification	1
SEC11C	18q21.32	Deep deletion	1
ANGEL2	1q32.3	Deep deletion	1
ZNF251	8q24.3	Amplification	1
KIFC2	8q24.3	Amplification	1
CREB3L1	11p11.2	Deep deletion	1
SLC39A13	11p11.2	Deep deletion	1
MSANTD3	9q31.1	Amplification	1
UAP1L1	9q34.3	Amplification	1
LONRF1	8p23.1	Deep deletion	1
YTHDC1	4q13.2	Deep deletion	1
CHMP7	8p21.3	Deep deletion	1
MARVELD3	16q22.2	Deep deletion	1
MTSS2	16q22.1	Deep deletion	1
TMEM88	17p13.1	Deep deletion	1
MRRF	9q33.2	Amplification	1
RBM18	9q33.2	Amplification	1
CHMP4C	8q21.13	Amplification	1
ARRDC1	9q34.3	Amplification	1
DPH7	9q34.3	Amplification	1
TUBBP1	8p12	Deep deletion	1
CENPBD1	16q24.3	Deep deletion	1
ZNF276	16q24.3	Deep deletion	1
NAPRT	8q24.3	Amplification	1
KCNG4	16q24.1	Deep deletion	1
SDR42E1	16q23.3	Deep deletion	1
EGFEM1P	3q26.2	Deep deletion	1
EGFEM1P	3q26.2	Amplification	1
TRMT10A	4q23	Deep deletion	1
TBC1D31	8q24.13	Amplification	1
HPYR1	8q24.22	Amplification	1
TMEM203	9q34.3	Amplification	1
RP1L1	8p23.1	Deep deletion	1
SAT2	17p13.1	Deep deletion	1
MRAP2	6q14.2	Deep deletion	1
KIF12	9q32	Amplification	1
CMTM1	16q21	Deep deletion	1
ADPRHL1	13q34	Deep deletion	1
MFSD3	8q24.3	Amplification	1
PALM2	9q31.3	Amplification	1
MAL2	8q24.12	Amplification	1
PKD1L2	16q23.2	Deep deletion	1
SLC25A25	9q34.11	Amplification	1
C1QTNF4	11p11.2	Deep deletion	1
FBXO32	8q24.13	Amplification	1
PTPMT1	11p11.2	Deep deletion	1
WDR31	9q32	Amplification	1
ZNF618	9q32	Amplification	1
DDIT4L	4q24	Deep deletion	1
ALPK2	18q21.31-q21.32	Deep deletion	1
RNF166	16q24.2-q24.3	Deep deletion	1
ZMYND19	9q34.3	Amplification	1
C8ORF34	8q13.2	Amplification	1
GRIN3A	9q31.1	Amplification	1
CNTROB	17p13.1	Deep deletion	1
RPL29P2	17p13.1	Deep deletion	1
EXOSC6	16q22.1	Deep deletion	1
OR4C46	11q11	Deep deletion	1
OR4X2	11p11.2	Deep deletion	1
OR4B1	11p11.2	Deep deletion	1
LARGE2	11p11.2	Deep deletion	1
OR8I2	11q12.1	Deep deletion	1
TEX29	13q34	Deep deletion	1
SPACA7	13q34	Deep deletion	1
C16ORF46	16q23.2	Deep deletion	1
DNAAF1	16q24.1	Deep deletion	1
NRN1L	16q22.1	Deep deletion	1
CMTM3	16q22.1	Deep deletion	1
SPATA2L	16q24.3	Deep deletion	1
SPATA33	16q24.3	Deep deletion	1
ZC3H18	16q24.2	Deep deletion	1
CDYL2	16q23.2	Deep deletion	1
TMEM170A	16q23.1	Deep deletion	1
CYB5D1	17p13.1	Deep deletion	1
GOLT1A	1q32.1	Amplification	1
WDR64	1q43	Deep deletion	1
SPATA17	1q41	Deep deletion	1
OR6P1	1q23.1	Deep deletion	1
OR10X1	1q23.1	Deep deletion	1
TATDN3	1q32.3	Deep deletion	1
TMPRSS11B	4q13.2	Deep deletion	1
C4ORF36	4q21.3	Deep deletion	1
SLC9B2	4q24	Deep deletion	1
RIPPLY2	6q14.2	Deep deletion	1
CLDN23	8p23.1	Deep deletion	1
CCDC26	8q24.21	Amplification	1
ZNF572	8q24.13	Amplification	1
VPS37A	8p22	Deep deletion	1
LYPD2	8q24.3	Amplification	1
TMEM71	8q24.22	Amplification	1
SGCZ	8p22	Deep deletion	1
ADHFE1	8q13.1	Amplification	1
UBXN2B	8q12.1	Amplification	1
PXDNL	8q11.22-q11.23	Amplification	1
RALYL	8q21.2	Amplification	1
RNF183	9q32	Amplification	1
NACC2	9q34.3	Amplification	1
C9ORF116	9q34.3	Amplification	1
LCN8	9q34.3	Amplification	1
DIPK1B	9q34.3	Amplification	1
PTRH1	9q34.11	Amplification	1
PIP5KL1	9q34.11	Amplification	1
OR13C5	9q31.1	Amplification	1
OR13C8	9q31.1	Amplification	1
OR13C3	9q31.1	Amplification	1
OR13C4	9q31.1	Amplification	1
OR13F1	9q31.1	Amplification	1
OR1L8	9q33.2	Amplification	1
OR1N2	9q33.2	Amplification	1
OR1N1	9q33.2	Amplification	1
ASB6	9q34.11	Amplification	1
DEFB104A	8p23.1	Deep deletion	1
SLC34A3	9q34.3	Amplification	1
C11ORF94	11p11.2	Deep deletion	1
ALG10B	12q12	Deep deletion	1
CPNE8	12q12	Deep deletion	1
LINC00410	13q31.3	Deep deletion	1
LINC00343	13q33.2	Deep deletion	1
GCOM1	15q21.3	Deep deletion	1
SLC38A8	16q23.3	Deep deletion	1
ZFP90	16q22.1	Deep deletion	1
CARMIL2	16q22.1	Deep deletion	1
KCTD19	16q22.1	Deep deletion	1
CMTM4	16q21-q22.1	Deep deletion	1
CMTM2	16q21	Deep deletion	1
BEAN1	16q21	Deep deletion	1
SLC22A31	16q24.3	Deep deletion	1
IL34	16q22.1	Deep deletion	1
TMED6	16q22.1	Deep deletion	1
DNAH2	17p13.1	Deep deletion	1
KCTD11	17p13.1	Deep deletion	1
CCBE1	18q21.32	Deep deletion	1
CBLN2	18q22.3	Deep deletion	1
ZNF418	19q13.43	Deep deletion	1
SPATA45	1q32.3	Deep deletion	1
FAM71A	1q32.3	Deep deletion	1
SLC9B1	4q24	Deep deletion	1
OR6B3	2q37.3	Deep deletion	1
WDR49	3q26.1	Amplification	1
LRRC34	3q26.2	Amplification	1
PPM1K	4q22.1	Deep deletion	1
DAB2IP	9q33.2	Amplification	1
SLC38A9	5q11.2	Amplification	1
NKAIN2	6q22.31	Deep deletion	1
CFAP206	6q15	Amplification	1
PRAG1	8p23.1	Deep deletion	1
PEBP4	8p21.3	Deep deletion	1
CDCA2	8p21.2	Deep deletion	1
TMEM65	8q24.13	Amplification	1
LINC00964	8q24.13	Amplification	1
SDAD1P1	8p21.2	Deep deletion	1
RDH10	8q21.11	Amplification	1
ESCO2	8p21.1	Deep deletion	1
FBXO16	8p21.1	Deep deletion	1
LINC00599	8p23.1	Deep deletion	1
LRATD2	8q24.21	Amplification	1
TDRP	8p23.3	Deep deletion	1
ERICH1	8p23.3	Deep deletion	1
SLC7A13	8q21.3	Amplification	1
TDH	8p23.1	Deep deletion	1
FAM91A1	8q24.13	Amplification	1
C8ORF48	8p22	Deep deletion	1
MCMDC2	8q13.1	Amplification	1
CLVS1	8q12.2-q12.3	Amplification	1
SBSPON	8q21.11	Amplification	1
CAMSAP1	9q34.3	Amplification	1
C9ORF62	9q34.3	Amplification	1
LINGO2	9p21.2-p21.1	Deep deletion	1
C9ORF163	9q34.3	Amplification	1
MAMDC4	9q34.3	Amplification	1
LCN6	9q34.3	Amplification	1
AK8	9q34.13	Amplification	1
OR1Q1	9q33.2	Amplification	1
TTLL11	9q33.2	Amplification	1
TTC16	9q34.11	Amplification	1
ZNF483	9q31.3	Amplification	1
SHOC1	9q31.3	Amplification	1
KIAA1958	9q32	Amplification	1
TSTD2	9q22.33	Amplification	1
ZFPM1	16q24.2	Deep deletion	1
ADAD2	16q24.1	Deep deletion	1
ZFP1	16q23.1	Deep deletion	1
LONRF2	2q11.2	Amplification	1
TIGD2	4q22.1	Deep deletion	1
SLC30A8	8q24.11	Amplification	1
COL22A1	8q24.23-q24.3	Amplification	1
ZNF596	8p23.3	Deep deletion	1
STKLD1	9q34.2	Amplification	1
OLFML2A	9q33.3	Amplification	1
QSOX2	9q34.3	Amplification	1
ZNF883	9q32	Amplification	1
ADAMTS18	16q23.1	Deep deletion	1
ZNF675	19p12	Deep deletion	1
LINC00311	16q24.1	Deep deletion	1
LDHD	16q23.1	Deep deletion	1
FCSK	16q22.1	Deep deletion	1
MLKL	16q23.1	Deep deletion	1
ZNF778	16q24.3	Deep deletion	1
ACSF3	16q24.3	Deep deletion	1
TUBB8P7	16q24.3	Deep deletion	1
RPL22L1	3q26.2	Amplification	1
SPEM2	17p13.1	Deep deletion	1
RDM1	17q12	Deep deletion	1
SMIM14	4p14	Deep deletion	1
ADCK5	8q24.3	Amplification	1
TSNARE1	8q24.3	Amplification	1
R3HCC1	8p21.3	Deep deletion	1
PRSS55	8p23.1	Deep deletion	1
C8ORF74	8p23.1	Deep deletion	1
LGI3	8p21.3	Deep deletion	1
TMEM268	9q32	Amplification	1
NAIF1	9q34.11	Amplification	1
ANKS6	9q22.33	Amplification	1
OR4C16	11q11	Deep deletion	1
OR4C11	11q11	Deep deletion	1
OR4S2	11q11	Deep deletion	1
OR4C6	11q11	Deep deletion	1
OR5D14	11q11	Deep deletion	1
OR5L1	11q12.1	Deep deletion	1
OR5D18	11q12.1	Deep deletion	1
OR5AS1	11q12.1	Deep deletion	1
OR8K5	11q12.1	Deep deletion	1
OR5T2	11q12.1	Deep deletion	1
RNF152	18q21.33	Deep deletion	1
ALKBH3	11p11.2	Deep deletion	1
MAPK15	-	Amplification	1
DEFB105A	8p23.1	Deep deletion	1
DEFB106A	8p23.1	Deep deletion	1
DEFB107A	8p23.1	Deep deletion	1
DEFB130A	8p23.1	Deep deletion	1
ATP6V0D2	8q21.3	Amplification	1
CDC26	9q32	Amplification	1
NEIL2	8p23.1	Deep deletion	1
YTHDF3	8q12.3	Amplification	1
PHYHD1	9q34.11	Amplification	1
VXN	8q13.1	Amplification	1
TMEM256	17p13.1	Deep deletion	1
MORN5	9q33.2	Amplification	1
REXO1L1P	8q21.2	Amplification	1
OR1L4	9q33.2	Amplification	1
TXNDC8	9q31.3	Amplification	1
HMCN2	9q34.11	Amplification	1
HEATR9	17q12	Deep deletion	1
C9ORF43	9q32	Amplification	1
FDCSP	4q13.3|4q13	Deep deletion	1
BRD3OS	9q34.2	Amplification	1
NAP1L5	4q22.1|4q21-q22	Deep deletion	1
DAOA	13q33.2|13q34	Deep deletion	1
OR10AG1	11q12.1	Deep deletion	1
OR5J2	11q12.1	Deep deletion	1
OR4C13	11p11.12	Deep deletion	1
OR4C12	11p11.12	Deep deletion	1
TRIM49B	11p11.12	Deep deletion	1
HARBI1	11p11.2	Deep deletion	1
LINC00551	13q33.3	Deep deletion	1
LINC00567	13q34	Deep deletion	1
LINC00346	13q34	Deep deletion	1
CHAMP1	13q34	Deep deletion	1
TERB1	16q22.1	Deep deletion	1
CES4A	16q22.1	Deep deletion	1
EXOC3L1	16q22.1	Deep deletion	1
LINC00304	16q24.3	Deep deletion	1
LINC00922	16q21	Deep deletion	1
HCCAT5	16q22.3	Deep deletion	1
NUDT7	16q23.1	Deep deletion	1
PDXDC2P-NPIPB14P	16q22.1	Deep deletion	1
CLEC18C	16q22.1	Deep deletion	1
PIGW	17q12	Deep deletion	1
TMEM102	17p13.1	Deep deletion	1
LINC00303	1q32.1	Amplification	1
RABL3	3q13.33	Amplification	1
GPRIN3	4q22.1	Deep deletion	1
STPG2	4q22.3-q23	Deep deletion	1
FAM86B3P	8p23.1	Deep deletion	1
XKR6	8p23.1	Deep deletion	1
NSMCE2	8q24.13	Amplification	1
ZNF707	8q24.3	Amplification	1
FAM83H	8q24.3	Amplification	1
MICU3	8p22	Deep deletion	1
ZNF252P	8q24.3	Amplification	1
CASC7	8q24.3	Amplification	1
C8ORF31	8q24.3	Amplification	1
SCARA5	8p21.1	Deep deletion	1
LINC02209	8p12	Deep deletion	1
NKAIN3	8q12.3	Amplification	1
PPP1R42	8q13.1	Amplification	1
CRB2	9q33.3	Amplification	1
SCAI	9q33.3	Amplification	1
CFAP157	9q34.11	Amplification	1
[truncated: 369 more rows]
