# Supplementary material for: Plasma cells are enriched in localized prostate cancer in Black men and are associated with improved outcomes
Source: Nat Commun. 2021 Feb 10;12:935. doi: 10.1038/s41467-021-21245-w (PMC7876147; doi:10.1038/s41467-021-21245-w)
Supplement: Supplementary file 5 — Supplementary Data 2 [file 41467_2021_21245_MOESM5_ESM.xls]

## Sheet: Supplemental data 2
Frequency of gene mutations in the 14 tumors from Black men in TCGA who were categorized as "Other" non-subtypeable prostate cancer with above-median plasma cell content
Mutated gene	Frequency, n=14 patients
CA2	2
GABRB1	2
RELN	2
TTN	2
DIDO1	2
OLFML2B	2
LRP1B	2
KMT2C	2
MUC16	2
FAT3	2
FAM13C	2
FRG1BP	2
ABCA1	2
ACLY	1
AP2B1	2
ALAS2	1
ARSD	1
ZFHX3	1
ATM	1
ATR	1
BRAF	1
BRCA2	1
C6	1
CASP5	1
CD5L	1
LYST	1
CNR1	1
COL4A4	1
COL11A1	1
COMP	1
CYP1A1	1
CYP2J2	1
DBH	1
CELSR2	2
EHHADH	1
ERN1	1
MECOM	1
F5	1
BPTF	1
GPC5	1
FOXD2	1
FLT1	1
FUCA2	1
GPC3	1
GRB7	1
GRID1	1
GRIN2A	1
GRM1	1
GRM7	1
GTF3C1	1
GUCY1A2	1
HAS2	1
HCFC1	1
NCKAP1L	1
HK2	1
HOXA10	1
PRMT1	1
HSD17B4	1
DNAJC4	1
HTR1E	1
IFNA13	1
CXCR1	1
INHBA	1
ITPR2	1
ANOS1	1
KCNB1	1
KCND3	1
KIF5C	1
LAIR1	1
LLGL1	1
LPL	1
LRP4	1
CYP4F3	1
LTBP2	1
MATN2	1
MKI67	1
MAP3K9	1
KMT2A	1
AFF1	1
MME	1
MUC2	1
MUC7	1
MYBL1	1
MYO6	1
NEO1	1
NFE2L1	1
NPHP1	1
NPR1	1
PCP4	1
PGK2	1
SERPINI1	1
PIGR	1
PLCB4	1
PLXNB1	1
PPP5C	1
PROC	1
PRRG1	1
PSMC5	1
PTPN14	1
PTPRS	1
PZP	1
RANGAP1	1
RBMS2	1
RELA	1
SIM2	1
SKIV2L	1
SLC1A6	1
SLC2A1	1
SNRPA1	1
SP100	1
SPAM1	1
SPRR2F	1
SSRP1	1
SYPL1	1
DYNLT1	1
TEK	1
TFDP1	1
TLE3	1
GPR137B	1
TP53	1
TTC1	1
UBE2L3	1
KDM6A	1
VAV1	1
TRPV1	1
ZNF18	1
ZNF165	1
NUP214	1
CUBN	1
NCOA4	1
KMT2D	1
AP3B2	1
PUDP	1
SMC1A	1
ARID1A	1
CDC7	1
HIST1H2BF	1
TAGLN2	1
EEA1	1
CUL4A	1
PRSS12	1
ITGA8	1
CBX4	1
NRP2	1
PER2	1
MTMR2	1
RNF8	1
PDCD5	1
PCSK7	1
LRRFIP1	1
RPS6KA5	1
NPIPA1	1
GPR55	1
NCR2	1
RASAL2	1
ONECUT2	1
MYOT	1
MORF4L2	1
ZNF536	1
MAGI2	1
FIG4	1
G3BP2	1
TMCC2	1
ZBTB40	1
MAGEC1	1
NR1I3	1
MAMLD1	1
ABCB6	1
DNM1L	1
WASF2	1
TOPORS	1
SPEG	1
ABCA9	1
SCML2	1
ST3GAL6	1
CD2BP2	1
APPBP2	1
FBLN5	1
CHERP	1
CTCF	1
GNA13	1
ZNF460	1
FRS3	1
FRS2	1
SRCAP	1
ME3	1
PNRC1	1
TRIOBP	1
KERA	1
PRDM5	1
POLR3A	1
AKAP13	1
AKAP11	1
FILIP1L	1
ANKRD26	1
SLITRK3	1
KDM2A	1
DAAM1	1
KDM1A	1
UHRF1BP1L	1
AVL9	1
ERC1	1
CYFIP1	1
PLCB1	1
MGA	1
FKBP15	1
DMXL2	1
SYNE1	2
SIK3	1
ZFYVE26	1
RIMBP2	1
BICRAL	1
PADI4	1
TMEM50A	1
ZMYND8	1
EDC4	1
RAB38	1
TECPR1	1
MXRA5	1
RTTN	1
PARS2	1
DNAH1	1
NSMF	1
GIGYF2	1
CCDC9	1
PABPC1	1
MLH3	1
SND1	1
STK36	1
PRPF19	1
UTP20	1
TRBV6-6	1
IGKV1-27	1
ATAD2	1
THYN1	1
GPR171	1
PCDHB1	1
PADI1	1
ANAPC4	1
TRHDE	1
CRNN	1
TXNDC11	1
MRNIP	1
MRTO4	1
MYO15A	1
TLR8	1
NCKIPSD	1
VTA1	1
BCL11A	1
ZFYVE1	1
MYO3A	1
DLL4	1
NUTM2F	1
ALKBH4	1
SWT1	1
NXPE4	1
UHRF1BP1	1
TMEM132A	1
ZNF770	1
PIH1D1	1
UACA	1
DALRD3	1
VPS13D	1
NADSYN1	1
MIS18BP1	1
PLCXD1	1
DNAH3	1
KIF16B	1
HHAT	1
COA1	1
EXOC1	1
H2AFJ	1
HDAC8	1
ASH1L	1
PCDHB7	1
PCDHB6	1
PCDHAC1	1
PCDHA12	1
PCDHA11	1
PCDHA8	1
PCDHA5	1
KCNQ5	1
OR2S2	1
FMN2	1
STOX2	1
CD248	1
SCYL3	1
TTC7A	1
ARFGEF3	1
IGSF9	1
PCDH10	1
KCNT1	1
MRTFA	1
NCKAP5L	1
PCDHB16	1
G6PC2	1
CCNB1IP1	1
MID1IP1	1
NIF3L1	1
BCORL1	2
HEATR6	1
ANO3	1
EPB41L4A	1
ABCG4	1
ANAPC1	1
ELOVL1	1
MRPL40	1
RAPH1	1
WNK1	1
DDX50	1
ABHD8	1
RIC3	1
ZDHHC14	1
MMRN2	1
CEP76	1
SVEP1	1
TTC26	1
MOGAT2	1
EPC1	1
FIP1L1	1
OR12D3	1
KRTAP4-6	1
SESN2	1
HDAC10	1
CTTNBP2	1
OBSCN	1
EMILIN2	1
ADGRV1	1
SYDE2	1
ASCC2	1
NLRC5	1
PSMG3	1
BTBD10	1
PSRC1	1
ZNF503	1
RSPO3	2
CCDC183	1
ZNF518B	1
SSH2	1
SIGLEC10	1
NAV3	1
FAM181A	1
IMP4	1
FOXP2	1
AHNAK2	1
SORCS1	1
DIRC1	1
SH2D1B	1
OR52E2	1
OR51S1	1
IKBIP	1
ANO4	1
DMBX1	1
OR6K6	1
AP1S3	1
KCNH8	1
CLDN23	1
RALYL	1
DIPK1B	1
ASB6	1
ZFP28	1
ZSWIM3	1
PRR35	1
ZNF599	1
ZNF558	1
MANEAL	1
PYHIN1	1
LSM14B	1
PNPLA5	1
ABCA13	1
VPS13B	1
LINGO2	1
SAXO1	1
CCDC60	1
ANKFN1	1
TOGARAM2	1
SPATA5	1
ADGRA3	1
ZNF679	1
SNX31	1
ZNF721	1
ADAMTS19	1
NLRP6	1
ARL13B	1
ZNF804B	1
STOX1	1
ADGRF4	1
PRPS1L1	1
ATP6V0D2	1
GAS2L2	1
EML3	1
GPX6	1
NALCN	1
CD163L1	1
SLC39A5	1
BRICD5	1
CCDC144B	1
KANSL1	1
RNF149	1
IGSF10	1
FRYL	1
OR13D1	1
TRIM42	1
CCDC190	1
KLHL38	1
NANOS3	1
AADACL4	1
NCKAP5	1
PAQR9	1
PRSS48	1
SOWAHB	1
ACTBL2	1
AMIGO2	1
DPY19L2P2	1
LILRA5	1
SBSN	1
KRTAP10-4	1
FLG2	1
MAP3K15	1
OR52H1	1
IZUMO1R	1
OR4K2	1
FSIP2	1
RGS7BP	1
FAM166A	1
OR2A2	1
FOXB2	1
KIAA0754	1
MUC5B	1
FAM155A	1
OC90	1
NPIPB5	1
NBPF10	1
ARPC4-TTLL3	1
