# Supplementary material for: Plasma cells are enriched in localized prostate cancer in Black men and are associated with improved outcomes
Source: Nat Commun. 2021 Feb 10;12:935. doi: 10.1038/s41467-021-21245-w (PMC7876147; doi:10.1038/s41467-021-21245-w)
Supplement: Supplementary file 7 — Source Data [file 41467_2021_21245_MOESM7_ESM.xlsx]

## Sheet: Fig. 1a
JHMI
Race (0=White; 1=Black)	Lymphocyte evasion score	Decile lymphocyte evasion score (1=lowest; 10=highest)
0	1.05	8
0	0.76	3
0	0.91	5
0	1.25	10
1	1.03	7
0	1.13	9
0	0.75	2
0	0.86	4
0	1.04	7
0	1.04	7
0	1.46	10
1	0.81	3
0	0.94	6
0	0.77	3
1	0.69	1
0	0.93	6
0	0.75	2
0	1.11	9
1	1.21	9
1	0.95	6
0	0.71	2
0	0.94	6
0	1.49	10
0	1.12	9
0	0.81	3
0	0.94	6
1	0.6	1
0	1.03	7
0	0.82	4
0	1.1	8
0	0.91	5
1	0.83	4
0	1.33	10
1	0.84	4
1	1.29	10
0	1.09	8
0	1.2	9
0	1.2	9
0	0.67	1
0	1.01	7
0	0.94	6
0	0.91	5
0	0.9	5
0	1.12	9
0	1.11	9
0	0.9	5
0	1.02	7
0	1.1	8
0	1.67	10
0	0.94	6
0	0.9	5
0	1.24	10
0	0.96	6
0	0.81	3
0	0.99	7
0	1.01	7
0	1.22	10
0	0.74	2
0	1.3	10
0	0.93	6
0	0.93	6
0	0.79	3
0	0.63	1
0	1.04	7
1	1.11	9
0	0.84	4
0	1.08	8
0	0.96	6
0	0.99	7
0	0.93	6
1	0.96	6
0	1.44	10
0	1.03	7
0	1.02	7
0	1.24	10
0	0.83	4
1	1.26	10
0	0.96	6
0	0.83	4
0	0.98	7
0	1.22	10
0	1.13	9
0	1.11	9
0	0.92	5
0	1.25	10
1	0.86	4
0	0.81	3
0	0.96	6
0	0.82	4
1	0.77	3
0	0.8	3
0	1.08	8
0	1.07	8
0	0.76	3
0	1.01	7
0	0.9	5
1	1.05	8
0	1.01	7
0	1.28	10
0	1.1	8
0	0.67	1
0	1.27	10
1	0.69	1
1	0.97	6
0	0.75	2
0	1.13	9
0	0.91	5
0	1.11	9
0	0.78	3
0	1.1	8
0	0.98	7
1	1	7
1	0.95	6
0	0.85	4
1	0.82	4
0	1.03	7
0	1.35	10
0	0.93	6
0	0.84	4
0	0.76	3
0	0.95	6
0	0.74	2
0	1.1	8
0	0.91	5
0	1.05	8
0	1.46	10
0	1.06	8
0	0.89	5
0	1.05	8
0	1.04	7
0	1.07	8
0	0.9	5
0	0.88	5
0	0.73	2
0	1.18	9
0	1.03	7
0	0.72	2
1	1.43	10
1	1.21	9
1	0.94	6
0	1.1	8
1	0.94	6
0	0.82	4
0	1.07	8
0	0.81	3
0	1.07	8
0	0.84	4
0	0.97	6
0	0.98	7
0	0.94	6
0	1.05	8
1	1.05	8
0	1.02	7
0	1.27	10
0	1.07	8
0	0.72	2
1	0.63	1
0	0.97	6
0	1.16	9
1	0.76	3
0	1.06	8
0	1.15	9
0	0.93	6
1	0.71	2
0	0.78	3
0	1.14	9
0	0.96	6
0	0.93	6
1	0.65	1
0	1.08	8
1	1.04	7
0	0.72	2
0	0.95	6
0	1.22	10
0	0.73	2
0	0.92	5
0	1.09	8
0	1.31	10
1	0.62	1
1	0.88	5
0	1.1	8
0	0.73	2
1	0.86	4
1	0.51	1
1	1.03	7
1	1.06	8
1	0.85	4
1	0.89	5
1	0.73	2
1	1.11	9
1	0.55	1
1	0.68	1
1	0.92	5
1	0.74	2
1	0.64	1
1	0.85	4
1	0.83	4
1	0.56	1
1	1.07	8
1	0.97	6
1	1.32	10
1	0.7	2
1	1.15	9
1	0.73	2
1	0.94	6
1	0.86	4
1	0.78	3
1	0.71	2
1	0.9	5
1	0.54	1
1	0.51	1
1	0.75	2
1	0.78	3
1	0.79	3
1	0.77	3
1	0.85	4
1	0.77	3
1	0.77	3
1	0.73	2
1	0.71	2
1	0.72	2
1	0.94	6
1	0.55	1
1	0.8	3
1	0.72	2
1	0.94	6
1	1.17	9
1	1.09	8
1	0.62	1
1	0.97	6
1	0.93	6
1	0.64	1
1	0.85	4
1	0.75	2
1	0.9	5
1	0.7	2
1	0.83	4
1	0.82	4
1	0.71	2
1	0.9	5
1	0.49	1
1	1.37	10
1	0.9	5
1	0.89	5
1	1.04	7
1	0.7	2
1	0.64	1
1	0.71	2
1	1.01	7
1	1.27	10
1	0.9	5
1	1.07	8
1	0.62	1
1	0.77	3
1	0.82	4
1	1.15	9
1	-0.3	1
1	0.58	1
1	0.7	2
1	1.03	7
1	0.84	4
1	0.75	2
1	0.88	5
1	1.16	9
1	0.77	3
1	1.13	9
1	0.49	1
1	0.69	1
1	1.16	9
1	1.08	8
1	0.76	3
1	0.99	7
1	1.11	9
1	0.89	5
1	1.23	10
1	0.85	4
1	1.28	10
1	0.66	1
1	1.41	10
1	0.71	2
1	1.02	7
1	1.24	10
1	0.69	1
1	0.67	1
1	0.57	1
1	0.66	1
1	1.08	8
1	0.75	2
1	0.91	5
1	0.86	4
1	0.82	4
1	0.7	2
1	0.48	1
1	0.8	3
1	0.86	4
1	0.79	3
1	0.97	6
1	0.83	4
1	0.64	1
1	0.83	4

## Sheet: Fig. 1b
JHMI			TCGA			DVA				Complete regression results
Race (0=White; 1=Black)	Immune content (scaled)	Stromal content (scaled)	Race (0=White; 1=Black)	Immune content (scaled)	Stromal content (scaled)	Race (0=White; 1=Black)	Immune content (scaled)	Stromal content (scaled)		JHMI	Odds ratio	95% confidence interval	p
0	1.04821	0.601854	0	-0.298836	-0.185242	1	0.944565	1.1305		Intercept	1.00189	0.7967946-1.259904	0.9871
0	-0.824549	-2.23593	0	-2.20066	-1.23065	1	-0.897965	-0.210208		Stromal content	0.773826	0.5428446-1.096755	0.152
0	-0.044171	-0.892802	0	-0.533133	-0.199298	1	0.586834	0.368518		Immune content	1.55896	1.0954879-2.249728	0.015
0	-0.00468094	1.15666	0	-1.13139	-0.847083	1	0.216979	-0.508747
1	0.23817	1.33529	0	1.41352	0.636691	0	-0.643888	-0.679579		TCGA	Odds ratio	95% confidence interval	p
0	0.12944	0.688064	0	-1.37436	-0.782914	0	0.706965	-0.0397506		Intercept	0.137827	0.1028915-0.1807838	<0.001
0	0.0366391	-0.71794	0	2.45058	3.544	0	-1.75697	-1.09979		Stromal content	0.705587	0.4550568-1.0836998	0.1143
0	0.325954	-0.445841	0	-1.06654	-1.29517	0	-0.414034	-0.475495		Immune content	1.49778	0.9844489-2.2707428	0.0572
0	2.57401	1.83476	0	1.43681	1.31028	0	-0.0811639	0.765001
0	0.813081	0.811903	0	0.586307	1.09866	1	0.174844	-0.0420542		DVA	Odds ratio	95% confidence interval	p
0	-0.700273	0.312277	0	-0.0614644	-0.437841	1	0.638313	1.41909		Intercept	1.28715	1.0840496 to 1.530345	0.00408
1	-0.456595	-0.762167	0	-1.28141	-1.41533	0	0.705196	0.941565		Stromal content	0.963924	0.7438121 to 1.248096	0.78045
0	-0.56187	-0.346204	0	1.53013	0.221618	0	0.87813	-0.677934		Immune content	1.38989	1.0719205 to 1.814102	0.01399
0	-1.16562	-0.281745	0	-0.0369315	-0.557339	0	-0.940037	-1.34911
1	0.767982	0.551331	0	-1.07077	-1.11115	0	-1.22664	-1.77103
0	0.0569142	-0.610748	0	-0.735396	-0.953742	0	0.762598	-0.343674
0	-0.0847858	-0.298091	0	0.923151	-0.0337745	0	-0.240712	-0.460766
0	0.175653	0.325718	0	2.28681	1.53356	0	0.55991	-0.232712
1	-0.468898	0.015925	0	-0.84168	0.200442	1	-0.297521	-0.421838
1	2.73639	1.83818	0	0.0885265	-0.551859	1	0.548824	0.168942
0	-0.462108	-1.23673	0	1.3598	0.671803	1	1.76653	0.321806
0	-1.25415	-0.78091	0	-0.536169	0.69705	1	2.72222	2.13359
0	-0.196003	1.24517	0	0.90827	0.708267	1	0.380159	0.478381
0	0.907309	0.996235	0	0.305582	0.971993	1	1.46495	1.67588
0	0.730795	-0.257588	0	0.187498	0.0648517	1	0.887834	-0.119716
0	2.18677	1.61949	0	-1.22013	-0.842905	0	2.20193	0.935466
1	-1.05226	-1.8349	0	0.372485	-0.412912	0	-0.577144	0.0690717
0	-0.321552	-1.10746	0	-1.15859	-0.657213	1	0.0383963	-0.581728
0	-1.0857	-0.60127	0	-0.633913	-0.859871	0	-0.0463484	-0.397772
0	-0.0542514	1.28236	0	-0.0347337	0.0737138	0	0.452936	0.455124
0	0.0131373	-0.208521	0	1.29476	1.68707	1	0.479872	-0.634733
1	-0.497764	-1.0601	0	-0.0882429	0.156606	0	-0.327635	-0.211378
0	0.182992	1.24811	0	-1.01508	-0.496067	1	-0.311804	-1.14337
1	-1.75454	-2.25027	0	0.498514	0.358551	1	0.239559	-0.366247
1	1.10719	1.61831	0	-0.280254	-0.819457	0	0.649106	0.012059
0	1.04682	1.14494	0	-0.106084	0.0126161	1	0.131702	-1.21652
0	0.189836	0.566381	0	1.52839	1.50375	0	0.0775114	0.218469
0	-1.11161	-0.451236	0	-0.751504	-1.03642	0	-0.61953	-0.551154
0	0.0155283	0.439163	0	0.24536	0.126689	0	0.231416	0.06902
0	-0.4256	-0.878672	0	0.977527	1.63943	0	-1.74364	-1.95281
0	-0.138321	-0.0621431	0	-0.861747	-1.11856	0	0.8014	-0.812158
0	-0.6381	-0.277817	0	0.189815	0.35284	0	-2.03588	-1.51465
0	-0.513352	-0.662726	0	0.790587	1.40862	0	-2.56451	-1.86628
0	0.528133	0.653108	0	0.645456	0.0933035	0	0.390606	0.235125
0	-0.443748	0.373167	0	-0.379218	-0.523084	0	-1.11462	-1.59613
0	0.10194	-0.388911	0	0.829266	0.51682	0	-1.50166	-0.681367
0	-0.73348	-0.471718	0	0.499263	0.247102	1	-0.888539	-0.518551
0	-0.0984301	-0.981131	0	-0.0887376	1.0935	0	0.175646	0.362003
0	0.845801	2.09784	0	-0.639149	-0.879484	0	0.176102	0.6689
0	-0.154786	0.403068	0	-0.353579	-0.531634	0	-0.384948	-0.247299
0	-0.257331	0.667302	0	0.320057	-0.00547436	1	0.608746	0.111753
0	-0.67426	0.405252	0	0.895789	0.63179	0	-0.792653	-1.07232
0	-0.275948	0.498539	0	0.897908	0.793912	0	-1.0654	-0.659971
0	2.20929	0.923556	0	0.576142	0.137633	0	0.0187774	0.723355
0	-0.775223	-0.150384	1	-0.803846	0.0920342	1	0.226096	-0.880004
0	-1.03824	-0.336543	0	-0.623592	-0.671195	0	-0.613487	-0.672499
0	-0.570999	0.85398	0	0.744406	1.36121	1	0.115311	-0.056116
0	-1.34671	-1.15805	0	-0.516729	-0.0389527	1	-0.398386	-0.0759602
0	1.3301	1.388	0	0.778474	1.46094	0	-0.268719	-0.936813
0	-0.502808	0.409013	0	0.517789	0.319685	1	2.66955	0.0869602
0	0.537216	0.283731	0	0.12452	1.38443	0	0.848296	0.434007
0	1.48932	0.966782	0	-0.577067	0.0857375	1	1.88493	1.12089
0	-0.770541	-1.07414	0	-0.00036514	-0.271505	1	0.616441	0.205677
0	-0.00408094	-0.618587	0	0.491933	0.489214	1	0.166338	-0.0818383
1	0.682453	0.362747	0	0.830049	1.39127	1	-0.672381	-0.486277
0	0.621802	-0.673268	0	-0.235356	1.46371	1	1.06066	1.80651
0	-0.37414	-0.0349633	0	0.690203	1.26796	0	-0.389435	-0.452591
0	-0.800965	-0.124697	0	-0.684526	0.148559	1	0.286493	0.56378
0	0.442037	-0.329151	0	1.03939	0.658202	0	0.414102	0.64341
0	-0.240794	-0.22342	0	-0.521794	0.175749	0	-0.264616	-0.0425248
1	-0.969712	-0.629301	0	-0.0835847	0.670287	0	-1.12327	-1.9936
0	-0.39388	0.559938	0	-0.337627	0.487027	0	-0.541962	-1.18975
0	-0.235722	0.0392279	0	-0.841009	-0.419142	1	-0.887949	-1.12092
0	-0.396246	-0.356104	0	0.163726	0.401536	1	-0.038838	-0.116879
0	-1.48825	-0.759246	0	-0.527235	-0.872693	1	-0.867567	-1.05838
0	-2.57126	-2.42229	0	-0.785062	-0.7827	0	-1.054	-0.0342583
1	-0.909356	0.187163	0	-0.801777	-1.34714	0	-0.25597	0.356762
0	-0.709544	-0.168687	0	1.58053	1.3337	1	0.120549	-0.453729
0	-1.23326	-0.356239	0	-1.29573	-0.514035	0	-0.341459	-0.746622
0	0.562155	0.49718	0	0.256201	-0.46733	0	-1.19895	-0.725713
0	-0.561289	-0.288302	1	0.417905	-0.509552	1	0.176727	-0.732688
0	-1.38739	-0.863081	0	-0.796231	-0.903999	0	0.446385	1.00061
0	0.225339	0.317398	0	0.0355764	1.26039	1	-0.533701	0.215611
0	0.770819	0.69391	0	1.57803	1.13879	1	0.653423	0.96293
0	0.173598	1.26905	0	-0.197166	0.582892	1	0.476291	0.317542
1	-0.610608	-0.837352	0	0.481871	1.1765	0	-0.428004	-1.12045
0	-0.823326	-0.733297	0	0.433335	0.395809	1	-0.931677	-1.34014
0	-0.623463	-0.4517	1	-0.184611	0.256101	1	-0.957427	-1.20908
0	3.07158	1.37572	0	0.228664	0.267919	0	0.2425	-0.0890767
1	0.657402	1.0907	0	-0.455099	-0.645855	0	-0.594729	-1.25011
0	-0.444793	-0.631053	0	0.826184	1.24199	1	0.108958	0.204695
0	0.102712	0.0784951	0	-0.433358	0.252607	0	0.842	0.903026
0	0.428161	0.711527	0	0.0163348	0.85029	1	-0.237333	0.663095
0	2.41307	0.464698	1	-1.05332	-0.367568	0	-1.52271	-1.48775
0	1.53788	1.3451	0	0.377637	1.31828	1	-0.859411	-0.374588
0	0.984627	-0.0836406	0	1.29993	1.72724	1	-0.624423	-0.174317
1	0.111881	1.69149	0	-1.02198	-0.833141	1	0.0711092	-1.19387
0	-0.154757	0.262689	0	0.615377	0.982442	0	0.279831	-0.831929
0	-0.407726	-0.113041	0	-0.00416243	-0.587084	1	-1.3843	-1.6098
0	-0.641494	-0.127223	0	0.958067	1.35513	0	-1.27148	-1.4234
0	-1.1566	-0.72366	1	-0.574887	-0.234398	0	-0.00440633	-0.75232
0	-0.324599	0.728211	1	1.98527	0.288407	1	-0.620799	-0.868916
1	0.543813	0.275351	0	-0.989075	-0.33559	1	0.651501	1.61433
1	1.27057	-0.0500245	0	-0.350358	0.475699	0	-0.804683	-0.0661259
0	-0.234205	-0.473278	0	-1.17862	-0.858563	1	0.106853	0.679098
0	0.872392	0.605674	0	-0.444914	-0.626176	1	-0.0904348	0.21393
0	0.46123	0.718597	0	0.0505749	-0.295098	0	0.250541	-0.630693
0	0.352319	0.12135	0	-1.62479	-2.03391	1	0.857556	-0.0835434
0	-1.53887	-2.39714	0	0.00471185	0.447269	1	0.135646	0.529319
0	0.482098	0.782513	1	1.21379	1.34025	1	1.45739	2.23091
0	0.752742	0.753936	1	-0.472794	-0.490555	0	-0.204445	-1.42648
1	2.51139	1.63241	0	-0.0849442	0.333209	0	-0.554548	-0.635304
1	0.136698	0.615744	0	-2.90391	-2.42245	0	0.426842	-0.0277818
0	-2.03985	-1.76218	1	-0.855886	-1.20968	0	0.515531	-0.159621
1	-1.86639	-1.90139	0	0.164472	0.630448	1	0.9941	0.699882
0	-0.0442545	0.25009	0	-1.37702	-1.05367	0	-0.354132	-0.60172
0	0.0921017	0.886613	0	-0.550632	-0.0803691	1	0.873685	0.482302
0	-1.49808	-1.46269	1	0.335964	-0.205783	0	-0.0140528	-0.488757
0	-2.22254	-2.45074	0	-0.114757	-0.689183	0	2.32422	0.176275
0	-1.2162	-0.977511	0	1.34536	0.939948	0	1.20946	0.288161
0	-0.757401	-0.520136	0	-1.08407	-1.90848	0	0.0860792	1.2427
0	-0.0445155	-0.899427	0	-0.105068	0.14589	0	0.210007	0.0397624
0	0.0962606	0.404071	0	-0.447756	-0.195687	1	1.09548	-1.49146
0	-0.831894	-0.605344	0	0.226613	-0.917484	0	1.4014	0.776381
0	1.96282	2.22647	0	-0.491057	-0.603361	1	-1.14602	-0.716363
0	0.919596	2.52824	0	1.20755	0.240176	1	-1.69193	-0.449781
0	-0.886599	-0.731573	0	0.530292	0.323555	1	-1.21985	-1.42282
0	-0.158664	-0.164619	0	-0.860671	-0.543678	0	0.821552	-0.0848723
0	-0.437791	0.371515	0	0.516579	0.449993	0	-0.20827	-0.322633
0	1.20114	1.26432	0	-1.09263	-1.74118	1	-0.412103	-0.543626
0	0.0408753	0.369372	0	0.52807	0.777649	1	-1.0695	0.013682
0	-0.519099	-0.987991	0	1.12622	1.26322	0	-0.844649	-0.672245
0	-1.4989	-1.67351	1	0.670245	-0.756416	1	0.444833	0.0923284
0	0.136599	0.468259	0	0.0613203	1.14788	0	1.07733	2.00269
0	0.16799	0.9899	0	-1.64304	-1.2195	0	-2.29518	-1.87433
0	-0.401988	-0.112041	0	0.0783852	-0.841119	1	2.60423	1.61519
0	-1.30215	-1.80937	0	-1.05414	-2.12042	1	1.25361	0.832021
1	1.53859	2.40121	0	-1.39156	-0.910391	1	0.373796	0.125466
1	2.66158	2.3404	0	0.411919	0.21016	0	0.491853	0.511367
1	-0.67319	-0.718666	0	-1.46327	-1.8143	1	0.607638	1.07754
0	1.14387	1.29953	0	0.0280967	0.1539	0	0.0203215	-0.539109
1	-1.23149	-0.552401	0	-0.523593	-0.665669	0	-1.62197	-0.626352
0	3.53101	1.53702	0	-0.464361	0.548905	1	-1.45935	-0.530528
0	-1.76027	-1.31626	0	-0.529163	-1.02164	0	-1.64775	-1.41804
0	-1.99577	-1.55564	0	-0.746059	-0.842285	1	-0.392438	-1.24461
0	-0.823062	-0.546959	0	-0.715425	-0.594556	1	-0.451794	0.639676
0	-0.696095	-1.18367	0	1.60323	0.817468	1	1.082	0.225307
0	0.0831643	-0.606793	0	0.46492	0.729856	0	-0.782131	-0.229003
0	-1.084	-0.31767	0	-1.05255	-0.842049	0	-0.413621	0.737169
0	-0.663647	-1.32383	0	-0.923887	-0.344046	0	-1.17998	-1.173
0	-0.860273	-0.610708	0	0.84506	0.68033	0	-1.03809	-2.02873
1	-0.680563	0.446221	0	-0.767627	0.418086	0	0.333479	-0.460438
0	-1.50749	-1.31092	0	-0.258774	-0.146754	1	-0.944466	-0.705203
0	-0.313569	0.784327	0	-0.0216792	-0.0443746	1	-0.110477	0.182933
0	-0.789879	-0.904195	0	-0.450486	0.722236	1	2.41678	1.31947
0	-0.682184	-0.947897	0	-0.00378629	0.807147	1	2.07992	0.788968
1	-0.0164823	-0.942796	0	-0.962141	-0.938537	1	0.275923	0.484981
0	-0.628947	-1.14021	0	-0.215342	-0.291364	0	0.0306109	0.8262
0	0.107678	0.722107	0	-1.21332	-0.534788	0	1.04782	1.536
1	-0.81965	-0.997061	0	0.340475	0.408859	1	1.38211	0.219435
0	-0.126153	0.0370217	0	-0.974841	-1.1169	0	0.920187	-0.052279
0	1.28944	1.94062	0	0.319037	0.375394	0	1.29402	1.34971
0	0.308574	0.394729	0	0.201038	-0.251128	0	-1.24267	-1.18382
1	2.27141	0.955771	1	-0.212187	0.515893	1	-1.36515	-1.97197
0	0.380876	0.10397	0	1.68323	0.33276	1	0.826795	1.75165
0	0.0891006	0.441486	0	0.192385	0.494498	0	0.655699	0.0630456
0	-0.533149	-0.803001	0	-0.397552	-0.0171453	0	-0.00615747	1.34271
0	0.155381	0.594711	0	-0.802266	-0.0371227	0	-1.29905	-1.256
1	-1.17152	-1.16278	0	-0.742006	0.0821603	0	-0.589292	0.0412288
0	-1.16729	-1.0285	0	1.41745	0.479575	0	0.169739	0.739806
1	-0.41201	0.156211	0	-0.142782	-0.921662	1	0.828716	-0.590713
0	-2.15354	-2.52571	1	-1.19891	-0.520186	0	-1.28613	-1.31006
0	2.00012	0.757823	0	0.26913	0.814515	1	-0.197862	-0.64888
0	0.21743	1.06895	0	-0.667501	-0.0456619	1	-0.0552231	-0.525624
0	-1.38415	-2.48632	0	1.38997	0.947023	1	0.875886	1.41928
0	0.235973	0.540902	0	0.0239651	0.248364	0	-0.305346	-0.10235
0	0.703714	1.10391	1	1.49824	2.64177	0	0.95663	1.22783
0	-0.292845	0.00244209	0	-0.539007	0.16772	0	-0.781667	-0.710946
1	0.845036	-0.454382	0	0.224452	-0.771569	1	-1.1189	-1.40039
1	0.418482	0.24218	0	-0.511672	-1.83779	0	-0.284359	-0.543082
0	-0.409301	0.146203	0	-0.682289	0.141808	1	1.64908	0.867505
0	0.921712	0.26939	0	0.998371	1.18301	0	-0.702299	-1.6067
1	0.398118	0.381876	0	-1.83075	-1.72419	0	-0.552523	0.579322
1	0.399724	-0.875841	0	-0.142111	-1.05069	1	0.853341	0.0062657
1	0.322436	0.47775	1	-1.75995	-1.77079	0	-0.165085	-0.0623312
1	-0.266967	0.639655	0	0.336323	0.158556	0	1.64767	3.01709
1	-2.13552	-2.0043	0	4.36045	2.59845	0	-0.117884	0.320146
1	1.2327	0.903414	0	-1.19815	-1.39049	1	-0.0726769	-0.134911
1	-0.966802	-1.49515	0	1.09248	2.36429	0	-1.68384	-1.86846
1	-0.189639	0.837757	0	-0.20836	-0.378105	1	-1.36813	-1.72085
1	-0.273299	-0.872518	0	0.873005	1.43455	0	-1.69621	-1.90146
1	0.60706	0.373201	0	0.290943	-0.265053	1	-0.215541	0.0135999
1	-0.424175	-0.224369	0	-0.625601	0.101488	0	-0.332246	0.675743
1	0.830474	0.483967	0	0.223675	0.203779	1	0.994112	0.275657
1	1.91889	0.549259	0	-1.32534	-1.41999	1	0.150612	-0.94814
1	0.164951	0.0340375	0	0.516072	-0.420588	1	0.557822	2.06055
1	-2.08716	-2.45163	0	-0.582952	0.217869	1	-1.41594	-0.263272
1	-0.0380197	-0.37651	0	1.34302	1.32171	0	-1.3184	-1.5689
1	-0.646717	0.0695421	0	0.416582	0.594846	1	-0.253898	0.613654
1	-1.15884	-1.07617	1	1.21058	1.23932	0	0.387749	-0.33244
1	0.252206	0.834316	0	-0.63546	-1.01339	0	-0.48203	0.882613
1	0.594224	0.703707	0	0.54828	0.7956	0	-0.138498	-0.0193837
1	-0.852206	0.26243	0	-0.80689	0.186956	0	-0.829255	-0.14271
1	0.817152	-0.273008	0	-1.06736	-1.12292	1	-0.737016	0.300072
1	-0.778009	-0.341162	0	1.12147	1.22831	0	2.64917	0.536207
1	-0.0143528	-0.867261	0	0.953371	0.17803	1	1.56804	0.907412
1	-0.836179	-1.07344	0	0.564863	1.20162	1	-2.49735	-2.85285
1	0.611657	0.544557	0	0.0273776	0.392945	1	-0.276437	0.417442
1	0.102725	0.0999642	0	-0.304821	0.188028	1	-0.682202	-1.25878
1	2.37907	0.697947	0	-0.357358	-0.48197	1	0.570171	0.534469
1	-1.73793	-1.40527	0	1.28632	1.37988	1	-0.820858	-0.428495
1	-2.73291	-3.25826	0	0.275079	-0.0831708	0	-1.6038	-0.676597
1	1.04763	0.366649	0	-1.31058	-1.50815	0	0.626215	0.991766
1	1.87672	1.64857	0	-0.752574	-1.08553	1	-1.79854	-1.21774
1	1.21737	0.429254	0	0.907571	1.5043	1	0.341877	-0.498145
1	1.39087	0.524479	0	-1.57956	-1.74602	0	-0.54893	-0.784662
1	0.408362	-0.093764	0	0.637928	0.306543	1	1.49824	1.82192
1	1.16023	-0.353269	0	-0.709837	-1.32316	0	-1.38284	-1.65851
1	0.737448	-0.0252725	1	-0.131036	-0.0395144	1	-0.806804	0.305722
1	0.0543993	-0.547386	1	0.116838	-0.77182	1	0.163523	0.00954556
1	-0.339458	-1.12068	1	-1.49381	-1.42524	1	-0.174233	0.554157
1	1.03415	1.31627	1	-0.120966	-0.0108675	1	-0.25091	0.273851
1	1.30328	0.124799	1	0.28771	-0.113408	0	-0.627503	-0.996732
1	0.427587	0.863144	0	-0.819027	-0.925994	0	0.274367	0.974095
1	-1.45242	-1.40852	0	0.0896016	1.6056	0	-0.61023	-1.2079
1	1.209	0.359069	0	-0.049515	-0.344553	1	0.409393	-0.36044
1	-0.904639	0.0481545	0	-1.69163	-0.664051	1	0.493534	-0.815643
1	0.368313	0.300883	1	1.07143	1.12398	1	0.732461	1.2743
1	-0.744918	-0.922064	0	-1.27314	-0.864627	1	0.102719	1.05095
1	1.18992	1.76289	0	1.60316	1.30011	1	0.185747	0.943697
1	-0.333335	-0.26145	0	0.507195	-0.066345	0	-0.10591	0.534132
1	-1.12561	-1.5037	0	-0.030793	-0.356605	0	-0.593628	-0.324148
1	-0.0622127	0.307895	0	0.861994	-0.952007	1	1.11607	0.991885
1	0.981211	0.537219	0	0.916562	0.270505	1	-0.990471	-0.395754
1	0.00238261	-0.531344	0	-0.384288	-1.2279	0	-0.468803	0.480984
1	0.142308	-0.291108	0	1.42954	0.905422	1	0.379605	0.431571
1	-0.11024	0.0468711	0	-0.0394593	-0.366136	0	-0.495012	-0.195711
1	0.340729	-0.219896	0	-0.922568	-1.78473	1	-0.0929798	-0.519576
1	0.376614	-0.663241	0	0.135429	0.93568	1	0.704201	0.885675
1	-0.0782918	0.921912	0	-1.94929	-1.78372	1	-0.473616	0.523339
1	1.09622	-0.946591	0	0.568475	-0.569178	1	0.144343	0.129851
1	1.33334	2.31233	0	0.664334	0.542608	1	-0.5726	-0.229434
1	0.680491	0.648726	0	0.429846	0.661129	1	0.529709	1.51072
1	-1.02326	-0.68002	0	1.73664	1.25729	0	2.26809	1.90663
1	0.0237472	0.652241	0	0.338342	0.750192	0	-1.13725	-1.06549
1	0.80728	0.619127	0	-0.815866	1.01858	1	0.710624	1.32736
1	-0.995738	-1.12773	0	-0.358477	0.328282	1	0.404822	1.45066
1	0.518428	1.07801	0	0.953671	1.41889	1	1.41935	1.24263
1	-1.15195	-0.73705	0	-0.490578	-0.314221	1	-0.344317	0.0435544
1	0.112172	1.0504	1	-0.654682	0.3285	0	-0.979064	-1.15967
1	0.668142	0.8445	0	0.71967	-0.600324	1	-0.78898	-0.897606
1	-0.855353	0.37945	0	0.963285	0.00414753	1	-0.378585	-0.690805
1	0.351072	-0.449065	0	1.36542	0.674782	1	0.0142245	-0.0388513
1	-0.361472	-0.869151	0	0.426879	-0.758589	0	1.06715	1.30193
1	-0.21889	-0.701646	0	0.424027	0.577934	0	0.982833	0.379355
1	0.967272	1.52784	0	0.912321	0.807348	0	0.173039	0.372522
1	1.15918	0.930598	0	1.03099	-0.00153378	0	0.501376	0.915849
1	0.763081	-0.146563	0	0.23233	-1.28889	0	-0.744371	-0.244318
1	-0.740705	-0.583556	0	0.0457036	-0.550306	1	-0.0957032	0.493415
1	0.419969	0.639095	0	2.76074	1.33882	0	0.109417	0.98568
1	-0.963197	-0.758253	0	1.46782	0.556766	1	0.667268	0.586108
1	0.22076	-0.625039	0	-1.43776	-0.845681	1	-0.229539	-0.926595
1	0.128087	-0.0117841	0	0.134243	0.0103542	1	0.614266	0.153751
1	0.0352366	0.797301	0	0.480472	-0.425276	0	1.41762	2.06546
1	-0.844334	-1.78791	0	-0.791685	-0.455586	1	-0.910946	-0.0282602
1	-0.288357	0.902303	0	-0.654929	-0.0377857	1	-1.47282	-1.65279
1	0.414295	-0.806026	0	-0.0628203	-0.603247	1	-0.0356107	0.921473
1	-0.188777	0.146491	0	-0.665207	-1.32092	1	-1.9804	-1.0124
1	-0.254338	0.834761	0	0.711097	0.380083	0	2.01523	0.718318
1	-1.22016	0.0116816	0	-0.358621	-0.663574	1	1.70571	1.2941
1	0.644713	0.327439	0	0.291884	0.190204	0	-0.229712	-1.27126
1	0.292545	0.073679	0	1.4584	1.79125	0	0.733561	2.09662
1	0.0949018	0.255286	0	0.642042	1.55802	1	-0.577506	0.423956
1	0.115072	1.11629	0	-0.0515553	1.14379	1	0.173213	0.168024
1	-0.854202	0.465802	0	0.814028	1.55286	1	1.14433	1.75401
1	0.120376	-0.0338203	0	0.229908	1.17687	0	0.88419	0.58925
1	0.57839	1.77803	0	-0.589584	-0.329269	0	-0.117397	1.23444
1	-0.634199	-1.339	0	-0.10627	0.480367	1	0.239498	0.165903
1	0.556377	1.08338	1	0.577042	0.357003	1	0.414813	-0.0993716
1	2.79676	0.848419	1	-1.02396	-1.68641	0	2.00473	0.913452
1	0.124985	0.952867	0	-0.0603816	0.868964	0	0.556084	-0.0643281
1	-0.0460915	0.580501	0	-0.381215	-0.779293	0	-0.613559	-0.216154
1	-0.594543	-0.88376	0	-0.224642	-0.676008	0	-0.981059	-1.01225
1	-0.207442	-0.630646	0	-0.0510836	-0.292556	0	-0.616692	0.0665128
1	-1.20345	-1.76561	0	-1.10698	-2.00272	0	0.187702	1.574
1	-1.03074	-1.36173	0	0.0480922	0.875541	1	1.22938	2.07123
1	0.386321	1.4462	0	3.07731	0.61995	1	-0.163714	0.294753
1	0.874824	0.320373	1	-0.433346	0.183564	0	-0.929078	0.429454
1	1.39844	1.31842	0	-1.06705	-1.58185	0	2.15505	0.853777
1	-0.0734466	-0.0859632	1	0.423846	1.36385	0	-0.872179	-1.20515
1	-0.261933	-0.684686	1	0.318695	-0.295217	1	1.98572	2.48757
1	-0.45671	-1.06335	0	-0.833944	-1.24793	1	0.594168	0.00903205
1	1.2237	0.82783	1	-0.541714	-1.19409	1	0.885874	-0.824057
1	0.825112	0.556366	1	1.10689	0.337967	1	-0.953736	-1.40266
1	0.444938	-0.292895	1	-0.551462	-1.51801	1	1.06885	1.31316
1	-0.626899	-0.915184	1	-0.133551	-0.0313384	1	1.21771	0.666543
1	0.73325	1.12384	0	0.200507	0.60628	1	-0.669915	-0.405476
1	0.520084	1.4477	0	-1.41037	-1.21984	1	-0.36964	-0.162606
1	0.650237	0.250313	0	-1.80748	-1.22412	1	-1.35007	-1.23171
1	0.69083	0.228669	0	-0.396078	-0.150812	0	0.735349	0.257512
			0	-2.08238	-2.87592	1	0.378691	-0.0792481
			1	1.80379	0.636416	1	0.701296	1.1838
			1	1.23173	-0.567768	1	0.823598	2.00623
			0	-0.678784	-1.0153	1	1.77162	0.941876
			0	-0.943131	-0.835336	0	1.26828	1.62099
			0	1.68352	0.497166	1	-0.501414	-0.580089
			0	-0.355704	0.57995	0	-0.968611	-0.437975
			0	1.79695	0.848945	1	1.28505	0.62797
			0	0.943513	0.801827	1	0.726156	-0.574678
			0	0.364755	-0.0489984	1	0.13101	1.32708
			0	2.02745	1.8559	1	0.567757	-0.270052
			1	-0.586891	0.104265	1	0.969769	1.19367
			0	-0.523371	-1.0112	0	-2.48881	-2.48298
			0	0.812048	0.868408	1	1.08758	0.55144
			0	-0.390135	-0.514214	1	1.93843	1.22351
			0	-1.05443	-0.844059	1	1.87832	1.49309
			0	1.02912	0.227198	0	-0.498744	-0.370566
			0	0.542443	0.908662	0	0.402828	0.383807
			0	-0.845756	-1.44441	0	0.747345	0.681822
			1	-1.5682	-1.02587	0	0.670107	-0.0369818
			0	0.189853	1.19134	1	1.15167	-0.217552
			0	0.0655857	-0.822129	1	0.693967	0.563451
			0	-1.48578	-2.1721	1	-0.49621	0.00564411
			0	-0.931509	-0.586426	1	0.990275	0.886879
			0	-1.33239	-1.68075	1	1.87281	1.06446
			1	1.52613	0.432752	1	-1.20136	-0.981321
			0	0.307355	0.285477	0	-2.52643	-1.52528
			0	-0.315979	-0.379901	1	0.332485	-0.970985
			0	-2.24472	-2.38633	1	0.891391	0.653008
			0	-0.265483	-0.766282	0	-1.09516	-1.93676
			0	-0.121437	-0.161514	1	0.86281	0.916891
			0	-0.761436	-1.20726	0	0.480255	-0.133939
			0	1.43134	0.895567	1	-0.103363	-0.304587
			0	-2.18098	-2.57443	1	1.4279	1.29209
			0	-1.06923	-0.855129	0	0.0150039	0.333794
			0	0.980913	-0.696692	0	-0.179434	0.711082
			0	-1.45702	-2.23029	1	-0.373151	0.210345
			1	0.485548	-0.944558	1	1.02618	-0.130429
			0	-0.689182	-0.735438	1	1.64337	0.992374
			0	0.606836	0.0853617	1	-0.176584	-0.313976
			0	0.323545	2.26205	1	-1.23545	-1.39521
			0	1.58306	0.782636	1	0.749626	0.0605034
			0	-1.63437	-1.36039	1	0.253808	0.885151
			1	1.15461	0.630329	1	0.94879	0.74825
			1	0.196833	0.364978	0	0.692173	1.74418
			1	1.31245	0.11838	1	-0.604926	0.242591
			1	-0.267084	-0.319206	1	0.266804	-0.169322
			1	-0.785889	0.182767	0	-0.960547	0.322954
			1	0.684299	0.714857	0	0.00353508	-0.205783
			1	1.06245	0.906086	1	0.335056	0.231806
			1	0.755243	0.176874	1	0.112464	0.95949
			1	-0.127252	-0.0755253	1	-0.130467	-0.119275
			0	-1.41575	-1.05266	0	0.930426	1.47329
			0	-0.126112	-0.0730392	0	0.0485203	-0.698468
			0	-0.276597	0.114453	1	-0.258972	1.22911
			0	1.34778	0.1975	1	0.250018	0.180697
			0	0.617624	1.39087	0	-1.59389	-0.82367
			0	1.88008	0.613536	1	-0.43465	-0.0878212
			0	0.185431	0.997052	0	0.288136	0.472228
			0	-0.650815	-1.21096	1	-1.12434	0.119082
			0	-0.180232	0.139153	1	-1.10427	-0.11409
			0	-0.00355695	-0.359633	1	1.96535	2.36501
			0	0.385848	-0.259337	1	0.425436	-0.797555
			0	0.347451	0.0400365	0	0.155973	0.683366
			0	0.493647	1.52796	1	0.0350997	0.0300063
			0	0.501087	0.943762	1	0.0735492	0.494229
			0	-0.277566	0.387599	0	0.861859	0.68829
			0	0.590387	0.972693	0	-0.694793	-0.648711
			0	-0.388732	-0.0114728	0	-0.520088	-0.599604
			0	1.32519	1.48772	1	0.6795	1.24079
			0	0.996654	2.03461	1	-0.671853	-1.12048
			0	-0.436968	0.312977	1	1.61022	1.61896
			0	-0.826342	0.189306	1	0.0386368	-0.163866
			1	-1.09157	-1.5671	0	0.425093	0.17507
			0	-1.04265	-1.25493	1	0.220792	1.39147
			1	0.073581	-0.720327	1	-1.09857	-1.50835
			0	-0.0371336	0.453677	1	0.234622	-0.251841
			0	-0.790797	-1.25655	1	0.151439	-1.18753
			1	-0.45175	0.241591	0	-0.729374	0.828557
			0	-2.82355	-3.09642	0	-1.35744	0.341253
			0	0.833168	0.391717	1	1.07537	0.541419
			1	-2.18369	-1.76769	0	0.193879	-0.0445152
			0	-1.39043	-1.61941	1	-0.0419222	0.674127
			0	0.399302	0.693801	0	-0.598517	0.130633
			0	-1.114	-0.25893	0	-1.97678	-0.762788
			0	-0.593126	-0.227897	0	-0.633762	-0.867982
			1	2.83946	2.03282	1	1.7981	2.36292
			0	-1.36228	-1.0911	1	-0.524855	-0.340611
			1	1.65425	1.34927	1	-1.45469	-1.54056
			0	-0.556055	-0.625129	1	-1.46771	-1.67997
			1	-0.974638	-0.497836	1	0.256093	-0.097575
			0	-0.876431	-1.41523	1	-1.1894	-0.495232
			0	0.649481	0.548352	1	-0.147629	0.28068
			0	-0.291106	-0.681531	0	0.461538	0.526696
			0	0.264263	0.67392	1	-1.6975	-1.5413
			1	0.335659	-0.428177	0	-1.18879	-1.6026
			0	-0.224809	-0.202173	1	0.300772	-0.176782
			0	-1.19745	-0.700539	0	-0.501783	-1.08968
			1	-0.968909	-1.42676	0	-0.616338	-1.26873
			0	-0.386602	-0.921874	1	0.330072	-0.0427856
			0	1.64419	1.00248	0	-2.20317	-1.87706
			0	-0.0503668	-0.211273	0	0.837785	0.197456
			0	-0.696592	-0.766736	1	-0.330029	-0.620553
			0	0.335397	0.26318	0	-1.69306	-1.11968
			0	2.24161	1.47284	1	1.0918	0.892231
			0	0.323548	-1.33413	1	0.0876434	-0.660016
			0	-0.942269	0.0817196	0	-1.45639	-2.194
			0	-0.182331	-0.268562	1	0.368425	0.446875
			0	-0.654869	0.00114222	1	0.803894	0.055573
			0	0.528644	0.82525	1	-0.44839	0.246667
			0	0.166861	-0.636049	0	3.38329	2.74963
			0	-0.496063	-1.15299	0	1.19618	1.37977
			0	-2.69957	-2.43786	1	0.478728	-0.0419241
			0	-0.32377	0.760822	0	-0.508736	0.41985
			0	-0.754862	-0.392598	1	-0.7461	-0.826822
			0	-0.927485	-1.07047	1	1.32408	1.25757
			0	-1.30867	-0.590872	0	0.496234	0.323263
			0	1.20139	1.97129	1	0.588552	0.668252
			0	0.422	0.670218	1	-0.284786	-0.47591
			0	-1.58336	-1.04622	1	0.249339	-0.172942
			0	0.909684	-0.00393244	1	-0.644254	-0.0831511
			1	1.74091	1.76683	1	-1.54952	-0.409259
			0	-0.479078	0.374425	0	-0.696069	-1.45416
			0	-2.37588	-2.07854	0	-1.54582	-1.05199
			0	-1.172	-1.68871	0	2.75796	2.71581
			0	0.116657	0.814564	1	-0.327625	-0.224834
			0	0.716841	0.317411	1	-0.478925	0.136444
			0	-0.153802	1.08592	1	-1.7066	-1.45377
			0	-0.440494	-0.268579	1	-0.425536	-0.314102
			0	0.373023	0.737286	0	0.28951	-0.72499
			0	-0.835741	1.00825	1	0.125125	-0.687537
			0	0.522049	0.409954	1	-1.65175	-2.66367
			0	-1.4844	-1.62014	0	-0.129125	-0.317474
			0	-0.467055	0.0177033	0	1.36573	2.51086
			0	-1.88979	-0.365043	1	0.408787	-0.15166
			0	0.0881932	0.190348	1	0.273487	-0.372189
			0	-0.7179	-0.0233822	1	-1.16787	-0.945253
			0	-0.842297	-0.521793	0	-1.43332	-1.0682
			0	-0.989692	-0.396993	1	0.701232	0.784047
			0	0.689427	0.844702	1	0.53507	0.969167
			1	0.570646	1.10011	0	-2.61652	-2.59867
			0	-1.5291	-0.929939	0	-0.838527	-0.859382
			0	0.886596	0.397593	0	1.56747	1.0605
			0	1.90754	1.62543	1	0.971954	1.94651
			0	0.8545	0.513574	0	1.62167	0.723904
			0	-0.38751	-0.578539	0	-1.81261	-1.39965
			0	-0.819741	0.467711	1	-0.391618	-0.306697
			0	0.819863	0.972254	0	0.333258	0.0713414
			0	1.17071	-0.0457953	0	-2.03991	-1.63795
			0	1.4177	1.68588	1	0.0363135	0.355481
			0	-1.68337	0.104225	1	0.825528	1.59554
			0	1.35996	1.97664	0	-1.37409	0.274673
			0	0.415132	1.25975	0	-0.247266	0.370499
			0	-0.626056	-0.425089	1	-0.262564	0.11642
			0	0.624527	1.19414	0	0.128913	1.49916
			0	1.18193	1.70131	0	-0.0306768	-0.210983
			0	0.852582	0.410994	1	-1.50477	-1.4547
			0	0.25437	0.771672	1	-1.66994	-1.38942
			0	2.40662	1.44168	1	0.161189	0.527635
			0	1.91477	1.86764	0	-0.636178	-1.00509
			0	0.804345	-0.454682	0	0.686867	0.547804
			0	0.406417	0.588937	1	0.189666	-0.497066
			0	0.397561	-0.108712	1	0.00939614	-0.0252059
			0	1.44227	0.00186611	1	0.896633	1.36849
			0	2.66505	1.67601	1	0.92351	0.852213
			0	0.861344	-0.788332	0	1.06076	1.86759
			0	-0.921246	-1.15816	1	-0.669359	1.08037
			0	-0.223148	1.10092	0	0.550295	0.309293
						1	-2.78618	-2.38679
						0	-0.101215	-0.163602
						1	0.196331	0.531312
						1	-0.366339	-0.651016
						1	1.23838	2.53837
						0	-1.9433	-1.42988
						1	-0.948531	-0.874258
						1	0.894077	0.182096
						0	-0.663049	0.60167
						1	0.191051	-0.436015
						1	0.119697	0.126762
						0	-1.5002	-2.14129
						1	0.113603	0.66859
						1	0.836607	0.376491
						1	-0.654841	-0.475672
						1	0.635708	0.73065
						1	-1.19448	-0.0119325
						1	0.0631583	-0.235122
						1	0.509219	1.40152
						0	-0.0269599	0.291267
						1	0.11326	0.083039
						1	-0.464496	-1.37825
						0	0.458843	0.599453
						0	1.08568	0.583918
						0	-0.771599	-0.00186325
						1	-0.178945	0.597573
						0	-1.42421	-1.56602
						1	0.942184	1.64789
						0	-0.097854	-0.0458672
						1	0.633278	0.983072
						1	-0.503713	-0.308843
						0	0.166286	0.853989
						0	1.5774	1.25084
						0	-0.541065	-0.0169667
						1	2.22764	-0.134145
						1	-0.313983	-1.33976
						1	0.430517	0.142293
						1	0.544681	0.269
						1	-1.31507	-2.43801
						0	-1.62736	-2.01161
						0	-1.24579	-1.07215
						1	-1.03775	-0.549454
						1	0.50197	-0.144327
						1	-0.295359	0.0135194
						1	0.460283	-0.0478974
						0	-0.770209	-0.0513564
						1	1.18879	0.27881
						1	0.512504	0.189119
						0	0.392309	0.8844
						1	-0.748397	0.0660177
						1	-0.927367	0.00526442
						0	1.14262	0.276209
						1	-1.02682	-0.884877
						1	-0.841837	-0.257128
						0	0.592148	1.02778
						1	1.88697	-0.543053
						0	0.825551	1.55964
						0	0.0845496	0.783346
						0	0.418485	0.356695
						1	-0.557457	-1.07291
						1	-0.307555	-0.473094
						1	2.76993	0.778859
						1	0.292635	-0.177507
						0	1.17527	2.18781
						1	-0.73898	0.980905
						1	0.38815	-0.0206529
						1	-0.616473	0.846227
						1	-1.33249	-0.63848
						0	-0.23437	-0.254186
						0	-1.51289	-1.12363

## Sheet: Fig1c.
Average lymphocyte by content and race
	JHMI		TCGA		DVA
	PC-W	PC-B	PC-W	PC-B	PC-W	PC-B
B-cells (naïve)	37.7855	71.0299	54.3164	68.4761	58.4504	62.398
B-cells (memory)	115.188	74.6627	148.021	145.051	64.7787	63.1834
Plasma cells	136.899	205.435	353.804	441.285	178.445	240.367
T- cells (CD8)	201.967	173.354	188.407	179.387	212.78	214.441
T- cells (CD4 naïve)	155.558	215.446	0.676276	1.67068	171.393	148.742
T- cells (CD4 memory resting)	147.306	151.52	508.479	518.227	124.35	168.654
T- cells (CD4 memory activated)	201.85	255.879	3.38035	1.30773	149.823	156.202
T- cells (follicular helper)	50.3908	29.8307	330.474	364.434	49.9138	58.0438
T- cells (gamma delta)	113.801	123.183	5.05532	4.73917	80.3403	95.3895
T- cells (regulatory)	23.6369	24.2422	122.696	113.79	25.6695	28.7444
NK-cells (resting)	5.15397	11.7424	32.813	30.1734	4.7384	1.14474
NK-cells (activated)	77.5983	101.822	124.265	116.725	139.266	157.76
Monocytes	162.391	168.758	195.768	161.196	178.102	177.514
Macrophages (M0)	35.0415	18.8352	138.584	110.219	30.2881	27.0228
Macrophages (M1)	71.2549	85.2721	171.797	187.694	68.6961	75.5198
Macrophages (M2)	163.953	166.916	539.945	589.932	156.932	177.768
Dendritic cells (resting)	45.3532	38.3133	64.1001	69.4986	38.9464	47.6026
Dendritic cells (activated)	89.8758	90.3105	119.117	142.868	78.7027	93.5753
Mast cells	80.2224	84.7573	54.0332	70.858	153.942	190.799
Eosinophils	23.0695	24.8339	2.07518	3.28621	12.4415	13.5908
Neutrophils	11.7203	14.8965	2.56559	0.187305	16.0694	18.9505

## Sheet: Fig 1d.
JHMI
Race (0=White; 1=Black)	B-cells (naïve)	B-cells (memory)	Plasma cells	T- cells (CD8)	T- cells (CD4 naïve)	T- cells (CD4 memory resting)	T- cells (CD4 memory activated)	T- cells (follicular helper)	T- cells (gamma delta)	T- cells (regulatory)	NK-cells (resting)	NK-cells (activated)	Monocytes	Macrophages (M0)	Macrophages (M1)	Macrophages (M2)	Dendritic cells (resting)	Dendritic cells (activated)	Mast cells	Eosinophils	Neutrophils
0	0	548.541	100.019	0	0	712.13	175.254	123.928	263.461	0	0	80.5211	109.518	0	105.179	313.773	96.0895	167.044	27.3318	0	0
0	0	329.219	0	0	138.009	204.779	0	0	174.681	90.2727	0	43.5137	0	67.0334	16.3063	0	127.084	202.343	0	31.94	0
0	0	14.1814	169.59	166.21	0	297.587	246.196	0	57.0744	0	0	0	270.273	0	31.1109	254.776	383.654	52.0025	64.9085	0	0
0	323.22	0	17.9888	169.378	571.587	0	0	0	0	0	0.50398	32.6228	0	0	154.316	401.229	220.856	0	0	0	145.334
1	306.995	0	40.1128	122.975	279.172	0	88.1196	0	471.543	298.257	0	74.3268	12.895	65.3547	14.0925	0	0	159.815	127.502	157.111	0
0	0	209.185	95.8036	320.783	433.752	0	148.908	0	64.9615	0	0	163.989	180.382	0	46.7529	227.339	24.9898	131.196	89.0849	0	0
0	0	119.889	67.1064	592.785	65.7484	0	629.081	0	0	30.392	0	0	143.099	161.609	60.6876	0	80.9675	84.9742	0	31.5318	0
0	103.613	0	392.076	165.598	446.848	0	0	26.5352	0	0	0	319.47	320.81	121.755	45.222	0	0	47.0311	271.641	0	23.1821
0	0	449.099	396.784	625.603	271.955	172.551	0	45.6524	409.623	47.9707	0	69.1838	138.283	0	287.209	666.089	96.376	53.9786	36.9084	194.206	0
0	0	81.7003	43.5319	382.259	0	0	308.282	0	470.975	204.691	0	22.8561	190.338	0	0	300.258	18.7192	361.67	255.984	6.05126	0
0	0	0	71.0417	0	308.758	90.1043	22.5625	0	32.9422	0	111.78	0	279.86	152.686	49.6711	0	0	114.339	109.982	174.198	0
1	0	163.371	77.4543	199.44	170.875	108.076	225.273	80.3744	0	0	0	92.0838	164.734	0	22.1082	119.907	10.6957	168.83	96.5565	0	0
0	144.57	0	169.682	197.92	125.473	0	216.048	0	57.9367	109.461	0	0	190.008	0	0	203.483	0	73.3476	71.6882	61.5967	0
0	0	0	65.4747	72.0456	0	0	234.891	34.9511	291.46	34.5669	0	0	9.45683	140.06	0	0	0	81.906	80.9988	0	124.835
1	0	119.028	239.627	0	760.563	0	267.406	6.28883	130.32	0	0	427.256	0	0	434.686	83.5908	126.605	0	0	0	18.2899
0	0	295.422	75.9837	0	125.618	688.855	46.989	0	96.8776	34.5355	0	113.044	124.487	105.197	225.632	141.297	0	9.06456	0	0	0
0	132.087	0	0	0	0	226.558	0	405.268	0	0	0	339.342	182.119	0	358.106	58.4944	0	34.0508	0	241.229	0
0	27.626	0	215.787	0	572.766	0	429.653	0	76.1405	0	32.6363	0	239.933	0	0	41.634	0	118.842	386.593	0	30.0044
1	169.817	0	248.736	114.953	0	143.01	264.877	0	167.901	0	0	63.0961	87.2247	0	0	55.7537	0	143.21	142.894	89.1258	0
1	99.485	0	145.072	558.552	1056.66	0	379.73	0	0	0	0	491.372	476.669	0	154.539	14.522	0	277.27	428.779	0	0
0	0	0	78.9945	299.108	0	337.651	276.263	0	192.933	0	0	71.775	57.1494	0	0	0	0	198.104	156.211	0	27.475
0	0	92.1216	56.493	151.117	219.211	0	179.807	0	0	0	0	61.816	163.623	0	7.63678	9.63891	35.316	41.9929	85.8064	0	0
0	0	0	122.227	65.1378	294.364	193.564	281.475	0	210.198	66.9877	0	0	157.158	0	45.9819	316.165	0	0	140.997	0	0
0	0	253.101	98.4887	102.304	0	799.587	192.004	40.565	237.938	0	0	19.189	304.121	0	318.576	141.739	159.178	0	50.8475	0	0
0	0	77.5112	128.309	0	66.3469	896.753	0	248.669	268.46	0	0	60.2976	196.201	0	444.355	185.463	0	0	13.5436	0	0
0	0	202.181	0	656.511	326.481	0	247.098	100.657	461.201	195.5	0	179.611	358.686	0	159.576	287.234	291.433	79.374	53.5847	73.3482	0
1	0	295.472	34.1039	249.951	259.164	0	120.734	36.8158	6.18664	0	0	44.523	0	0	19.5819	78.6982	27.5904	21.1975	61.2276	0	0
0	0	245.274	82.6823	180.27	141.356	161.128	354.578	0	75.3536	0	0	91.0762	109.568	44.8495	51.4424	0	0	106.568	147.677	0	8.73415
0	69.2431	0	153.192	132.072	91.5894	0	292.493	35.7722	0	0	64.4935	0	72.6425	49.7124	0	0	80.8813	106.661	51.0801	30.4587	0
0	0	162.868	89.7919	0	0	436.17	228.905	204.766	104.602	0	0	199.613	180.488	0	64.6547	172.645	124.4	31.1381	0	0	0
0	0	190.981	153.881	0	130.752	219.996	8.81204	0	311.457	0	0	22.3225	592.213	0	0	143.259	0	233.63	43.0281	0	0
1	0	176.256	130.25	271.017	398.257	0	292.572	0	0	0	0	0	111.359	0	0	3.02706	0	122.51	78.1958	85.6113	0
0	203.36	0	0	360.602	215.28	0	688.699	0	164.636	0	0	0	85.2702	23.7363	0	191.639	163.059	48.5429	0	0	32.2684
1	0	261.096	10.372	0	0	50.9055	60.1566	27.2283	0	15.7266	0	61.6861	11.8394	176.364	0	0	0	55.7708	0	0	0
1	0	0	797.025	21.0589	386.8	0	114.071	0	103.394	231.75	0	45.508	332.317	0	268.954	388.38	0	20.278	157.27	0	0
0	95.0938	82.4594	419.049	285.399	401.817	0	236.521	42.772	271.053	0	0	126.027	252.234	92.3475	8.68949	171.501	0	207.572	0	129.219	0
0	126.952	0	116.807	367.011	156.641	0	389.298	166.082	101.065	0	0	115.568	136.438	0	146.526	162.675	0	42.5659	154.572	0	0
0	125.694	0	47.0371	181.389	46.2074	0	60.9709	0	78.0147	109.471	0	61.481	3.9396	0	0	84.0147	0	305.532	107.2	0	0
0	0	205.189	76.7409	24.2128	339	0	415.003	262.941	79.239	0	0	64.0771	144.899	0	0	97.05	111.978	174.335	57.4515	0	0
0	0	257.219	3.98621	217.224	0	401.064	149.903	0	0	0	0	144.572	144.494	150.631	113.824	0	0	139.992	0	0	0
0	0	275.427	67.8467	250.98	425.571	0	349.867	0	140.69	0	0	16.7357	117.492	45.3112	3.86032	0	92.0516	94.6869	0	56.7825	0
0	0	0	98.5017	234.744	203.124	0	420.566	77.0056	16.3118	0	0	64.6136	246.575	22.5746	0	0	0	180.309	0	0	0
0	0	336.411	97.0383	172.049	0	127.639	198.458	82.0173	0	0	0	227.281	93.8207	68.4322	0	0	65.4834	77.4886	111.304	0	0
0	0	149.051	269.923	164.811	354.857	538.099	253.455	0	0	0	0	47.7217	26.0747	0	56.9727	216.698	2.55055	42.7202	311.732	0	0
0	0	133.593	1.00757	103.002	189.813	0	149.078	0	391.419	0	0	0	132.324	154.172	21.2285	0	150.978	85.6856	102.86	0	94.2042
0	0	24.5791	195.456	60.313	46.6698	413.685	106.424	0	0	4.74463	0	170.438	277.503	0	22.0167	422.484	0	350.199	22.0918	0	0
0	0	163.254	130.212	256.273	194.685	0	94.3471	64.5307	55.682	0	0	0	153.526	0	0	158.3	0	132.636	0	89.6979	0
0	0	0	224.964	688.294	122.652	0	128.759	103.718	0	0	0	0	216.241	100.081	147.694	0	0	60.8361	99.5838	0	74.2484
0	0	277.352	257.597	507.17	32.8271	366.501	293.733	0	0	0	0	0	513.812	0	101.445	246.039	75.2588	0	0	0	0
0	0	408.628	0	0	0	208.682	382.355	0	310.327	0	0	0	151.176	0	37.4082	336.536	0	36.3668	53.5345	0	0
0	0	0	309.618	510.9	0	53.1708	61.6641	0	0	0	0	106.165	321.28	116.237	0	92.8432	0	181.52	0	95.0881	0
0	0	332.715	0	3.86544	0	303.415	0	0	0	0	0	76.3997	345.875	144.779	0	0	0	64.7817	133.775	131.733	0
0	0	0	254.843	137.686	44.7611	179.452	384.087	0	19.814	0	0	107.115	133.61	41.3358	130.679	0	0	135.765	265.444	0	0
0	10.7989	56.2304	257.062	774.109	18.2129	242.337	640.369	0	556.251	0	0	0	335.889	0	118.794	366.691	0	310.935	0	1.60742	0
0	105.223	0	140.563	433.982	0	0	264.982	107.001	0	0	0	93.3229	85.6574	40.7845	0	34.8573	0	155.619	0	0	0
0	38.6576	0	105.867	48.2509	0	0	362.647	0	49.8635	144.969	0	0	277.247	63.173	5.04311	0	0	169.99	0	0	0
0	0	0	147.361	0	372.276	13.7584	118.886	0	0	0	0	309.568	200.45	0	0	250.692	45.7356	20.397	135.275	0	0
0	151.031	0	91.7486	69.9268	122.971	0	259.944	0	0	0	0	0	215.548	0	5.64432	26.9508	0	0	0	91.7339	0
0	0	147.593	189.031	526.355	552.336	0	0	0	50.2742	0	26.9076	0	382.057	40.305	240.736	315.57	267.293	28.3982	266.303	0	0
0	0	165.069	131.629	344.171	24.0661	0	298.522	0	92.0959	55.1935	0	0	195.979	0	7.75501	202.276	0	68.3267	80.2075	0	0
0	0	255.803	71.5883	314.695	67.6736	176.068	136.385	138.13	59.094	0	0	34.1751	136.96	0	60.2303	453.277	22.2343	119.521	395.611	0	0
0	0	127.826	199.504	229.447	105.331	370.399	536.393	0	181.663	0	0	301.1	342.833	0	0	269.293	0	0	418.288	0	69.9071
0	0	180.703	162.999	0	140.143	0	350.653	29.3506	213.329	0	0	0	0	0	36.5785	202.775	0	96.8835	19.6316	26.0673	6.37194
0	0	74.2982	198.451	269.351	309.785	175.132	64.2727	0	252.909	0	0	0	240.652	59.0627	97.64	119.175	0	0	176.755	0	0
1	0	124.014	291.844	100.004	292.803	229.945	283.265	0	289.526	0	0	68.5259	505.887	0	150.723	0	0	78.0019	120.187	0	15.108
0	76.5081	0	106.829	663.465	262.112	0	585.944	52.1463	0	0	0	161.847	94.4947	0	57.0463	113.665	0	91.3602	0	239.152	0
0	0	205.839	194.952	324.778	105.955	192.914	124.479	0	0	0	0	152.24	0	0	36.6971	288.961	64.5148	26.9351	43.0492	0	0
0	0	0	158.599	286.842	164.832	0	130.646	13.5085	105.452	0	0	35.1211	155.35	0	0	66.8054	0	100.253	94.1921	131.18	0
0	0	0	483.558	201.805	0	692.877	220.822	0	108.715	0	0	75.4158	206.49	0	0	274.715	0	106.016	0	0	0
0	0	320.161	65.797	200.494	267.384	0	202.076	0	276.004	0	0	0	11.1928	0	20.9664	289.125	32.3022	88.7095	86.6153	0	0
1	0	174.075	67.8302	93.0805	132.018	0	363.517	0	99.3985	0	0	49.7713	147.837	79.5572	61.346	0	48.4174	0	0	0	0
0	0	196.563	0	125.491	159.116	0	178.879	164.244	258.265	0	0	114.348	113.41	0	0	202.085	0	96.8799	69.6807	67.6182	0
0	0	66.4725	133.408	190.757	122.095	0	327.879	184.432	263.411	0	0	87.9455	50.6935	54.9676	13.5657	181.335	0	125.753	0	61.8959	0
0	0	252.11	0	166.48	18.8054	0	130.629	0	108.882	255.149	0	374.684	55.8035	0	0	0	0	187.267	66.1897	0	128.815
0	0	0	92.7436	210.315	11.0907	0	0	186.95	39.2176	0	0	0	50.2584	163.799	0	30.7177	0	128.852	0	15.9245	0
0	2.73338	0	0	18.9606	13.7825	0	32.5264	0	11.2122	8.60677	0	0	7.21498	14.6128	0	0	1.03662	10.956	0	0	0
1	89.6295	0	203.573	29.545	135.664	105.621	156.74	0	130.907	83.7203	0	0	128.146	11.2128	0	114.41	0	35.8244	127.887	9.01019	0
0	0	0	0	101.597	229.041	0	384.939	162.742	0	0	0	35.2117	138.543	155.898	0	0	0	249.069	53.9667	0	0
0	220.213	0	0	137.027	266.076	0	274.255	0	51.4026	4.95697	0	0	4.84756	77.8889	0	0	63.634	0	0	19.8628	0
0	0	292.249	103.37	0	667.141	53.9502	421.803	0	171.244	0	0	21.1351	119.653	0	146.514	387.77	0	75.2265	0	0	0
0	104.065	0	91.4228	113.681	0	287.066	33.5674	0	104.535	0	0	91.2634	298.286	0	0	275.695	0	45.6494	176.417	0	0
0	0	0	108.308	242.7	90.2045	0	115.813	0	33.0643	11.5271	0	12.735	21.5121	0	7.6588	151.898	82.2339	46.0021	81.4837	0	0
0	0	364.936	0	290.197	317.168	57.4372	106.765	36.906	0	0	0	109.167	358.079	0	0	209.998	70.148	179.937	107.958	0	0
0	100.501	25.971	77.3711	399.266	647.083	0	316.365	9.83329	0	117.816	0	182.258	302.174	0	155.421	246.754	1.77033	0	0	0	33.1933
0	0	0	232.398	201.955	164.046	9.50383	255.422	0	0	133.307	36.6005	22.9467	541.769	0	0	83.051	228.71	260.373	0	0	0
1	0	54.3204	163.163	0	105	57.2768	204.954	0	284.684	0	0	133.648	192.78	149.704	119.076	2.1362	0	62.8073	0	55.2924	0
0	0	49.4289	0	186.91	144.481	0	21.9496	131.707	105.197	0	0	205.343	210.122	0	21.4995	215.701	94.1582	0	39.596	0	0
0	0	204.222	0	347.928	208.578	0	140.771	96.1168	127.793	0	0	64.8801	148.034	118.305	0	0	0	72.3914	34.6409	11.5873	0
0	32.3563	120.112	188.528	200.409	0	1614.75	44.5762	0	434.135	0	0	0	141.764	0	475.995	613.464	177.961	0	288.75	0	0
1	303.081	0	126.554	30.4759	370.06	0	558.733	0	206.014	0	0	58.6598	253.597	0	28.1516	380.317	0	143.405	0	72.0874	0
0	0	113.606	75.2618	229.265	168.504	0	0	149.06	56.489	0	0	255.398	136.348	0	0	279.229	0	211.212	0	34.2133	0
0	0	220.227	127.478	179.556	441.305	0	233.351	0	159.823	0	0	0	119.733	161.109	110.934	0	0	157.145	47.3545	32.6918	126.472
0	0	0	121.426	534.171	0	179.35	185.222	0	2.44825	0	0	142.632	530.826	0	58.9471	357.22	78.3332	106.694	62.7877	0	0
0	99.2874	0	616.907	603.045	0	687.536	378.631	12.5055	14.7213	34.7968	119.148	0	387.823	0	307.811	473.63	0	95.6717	0	9.84995	0
0	521.884	0	213.339	694.553	364.367	261.3	177.569	0	0	0	0	108.579	295.344	0	85.8763	191.62	0	219.875	53.915	0	0
0	0	306.329	125.639	145.887	16.175	618.333	77.7515	151.795	0	0	0	87.9574	153.622	0	110.518	505.579	169.47	158.13	148.155	0	0
1	128.305	0	106.316	0	417.9	0	453.753	0	257.067	0	0	0	204.495	0	15.6544	376.075	19.2222	58.5226	86.7128	0	0
0	0	73.4868	139.765	0	66.134	132.239	265.047	123.249	180.281	0	0	190.594	40.9592	0	62.7903	334.414	2.41794	42.6378	172.506	0	98.5137
0	0	146.669	102.753	0	435.602	0	242.814	0	186.742	37.1404	0	185.975	147.196	178.625	16.0268	0	20.3118	21.9291	14.4636	0	0
0	0	52.7892	0	229.338	178.113	0	212.278	127.108	0	0	0	176.765	262.531	174.433	0	0	0	75.893	0	0	72.5422
0	0	59.9419	34.2435	241.468	131.543	0	0	0	0	272.071	0	29.0136	0	160.608	0	0	0	26.0875	79.184	143.219	0
0	0	0	0	507.726	81.8345	0	163.508	0	0	0	0	0	103.759	0	0	379.519	84.9135	164.858	257.184	0	54.9831
1	385.458	0	333.775	474.378	0	0	253.186	0	180.457	202.032	0	0	133.872	0	51.4697	368.322	0	30.3196	0	33.098	0
1	0	262.949	360.736	217.283	0	1019.11	428.806	0	60.5391	0	0	0	263.532	9.49762	75.3942	91.4714	0	173.018	26.3931	0	0
0	124.383	0	263.757	72.0163	44.9639	110.298	70.0729	147.088	0	0	0	340.736	213.594	35.021	25.1634	163.949	0	254.702	0	0	0
0	0	204.486	123.959	231.677	185.793	220.178	216.765	0	161.61	0	0	21.7899	184.125	0	360.832	72.0683	334.269	0	374.028	0	0
0	0	348.808	95.8582	233.173	211.594	9.845	558.931	0	138.841	0	0	0	148.264	0	160.875	272.807	158.633	0	47.107	0	0
0	0	0	395.733	588.901	0	275.063	127.221	0	0	84.1871	12.5723	40.8863	191.44	61.8185	0	314.072	0	110.694	6.76616	94.1024	0
0	0	17.6622	122.273	49.3678	182.208	0	105.231	0	50.5773	80.5787	0	21.3686	0	0	34.1553	122.071	0	57.6443	0	0	48.9557
0	0	103.445	53.2512	335.369	326.663	281.865	165.731	0	0	0	0	29.3275	390.421	0	111.159	186.036	0	69.8487	347.194	0	0
0	0	105.321	352.364	0	571.152	209.49	78.3985	34.9692	199.342	0	0	109.422	0	0	119.251	493.492	117.681	170.172	0	41.2319	0
1	0	694.379	0	0	491.04	1037.88	243.425	0	187.507	0	0	241.599	194.62	0	147.442	325.459	0	220.846	130.545	0	0
1	4.83299	0	209.666	424.462	462.436	0	242.708	27.1173	119.735	0	63.0424	0	148.283	0	84.8985	241.805	0	0	113.558	0	0
0	0	47.828	42.0547	0	98.4633	0	84.7378	27.3366	64.9631	0	0	3.33257	53.6176	0	0	20.7992	6.73394	42.1596	26.1972	0	0
1	0	143.808	78.2036	0	142.968	0	71.0542	0	105.084	0	0	9.44731	25.1036	26.2409	11.9408	0	2.07294	27.2944	4.45134	0	0
0	85.8316	0	332.955	109.141	453.71	0	277.6	66.5315	93.9555	0	0	82.8578	109.755	0.32407	44.9262	294.811	33.2793	7.1406	14.6825	0	0
0	0	27.3554	419.677	56.9716	0	583.432	174.474	0	101.251	0	0	26.2837	74.7487	0	0	181.163	134.744	76.4509	252.711	0	0
0	0	122.322	21.0635	0	87.0823	110.918	145.981	0	53.8181	31.1177	0	42.0996	132.73	0	0	68.5201	73.7066	30.5598	0	2.61461	0
0	44.9771	0	14.9241	0	0	125.189	43.0306	0	80.1009	17.6259	0	0	0	41.1869	14.8507	0	0	0	0	0	0
0	179.013	0	79.892	0	33.4687	28.7203	135.955	9.43493	223.802	0	0	39.4002	115.506	161.657	0	0	5.06961	120.983	0	0	0
0	14.3078	0	340.272	130.748	309.39	0	273.566	0	0	75.3834	0	0	154.564	0	32.3046	0	35.904	108.852	0	0	0
0	160.091	0	199.25	254.796	190.113	0	450.289	0	225.188	105.999	0	0	0	77.857	58.7675	74.5874	0	210.37	0	0	0
0	258.579	0	159.943	158.991	0	376.95	15.6431	192.643	22.6655	0	0	191.015	160.445	0	126.517	173.145	35.6957	159.284	0	80.8489	0
0	0	0	173.337	0	0	150.376	175.679	41.1809	149.915	0	81.69	0	209.978	135.089	139.125	0	0	15.1503	148.179	0	0
0	0	271.901	197.699	229.899	216.747	771.254	247.927	13.9011	54.9915	0	5.19311	71.4661	354.122	0	298.218	695.048	0	17.7532	59.2321	0	0
0	219.802	0	34.3503	452.418	0	0	0	0	162.698	292.842	0	101.539	106.795	0	6.4939	627.621	30.2603	103.641	497.923	90.4246	0
0	0	99.335	21.0445	0	16.561	233.037	0	26.6336	488.373	0	0	74.5524	0	0	79.7409	207.454	81.3504	0	50.7926	0	0
0	227.068	0	42.14	366.57	0	0	167.178	123.907	284.696	0	0	0	0	0	235.904	281.71	135.098	0	0	0	57.848
0	0	119.141	57.2946	7.55795	303.666	39.893	139.584	0	418.929	0	0	0	75.6857	0	0	286.023	0	119.07	146.969	0	0
0	0	0	307.271	686.881	302.029	0	419.851	29.6782	0	182.158	0	0	118.521	157.553	306.938	243.774	24.0915	0	0	78.5331	79.6401
0	186.778	0	94.1668	0	195.815	0	215.526	106.472	283.187	0	0	239.44	68.2586	0	0	220.613	0	139.121	321.655	0	0
0	214.386	0	137.916	380.636	0	0	142.205	68.782	0	43.4384	0	229.958	224.053	38.5095	26.7035	0	0	31.7079	114.837	0	0
0	0	344.904	57.6373	144.953	14.7835	0	65.7487	0	86.5399	0	0	1.30729	35.1013	15.5995	35.1011	53.9464	2.03357	64.2721	0	0	0
0	0	404.564	0	0	543.193	0	111.702	3.36028	469.327	0	0	0	0	0	69.4053	0	263.864	0	253.103	0	23.9509
0	0	529.303	205.23	87.5934	151.713	79.8639	0	0	86.5619	0	0	59.9261	260.73	68.4531	117.928	96.5209	179.144	127.096	115.831	0	0
0	0	269.721	25.5946	22.9626	273.622	124.981	152.392	0	279.152	28.2471	0	0	0	0	69.7536	283.947	69.0939	0	141.063	0	0
0	0	68.3722	110.889	215.586	69.2066	4.00812	382.516	0	24.8273	0	0	0	21.0144	63.256	0	0	0	109.077	0	0	0
1	98.5064	0	724.402	320.245	102.865	637.413	273.625	0	29.3106	0	0	237.216	0	0	167.649	5.49326	231.542	0	340.232	0	20.2527
1	169.014	0	265.276	0	35.2751	1371.36	183.708	83.1039	0	0	0	13.205	179.262	0	294.982	570.361	439.473	130.804	290.996	0	0
1	0	261.417	36.0275	0	0	386.174	0	0	83.4347	0	0	231.969	105.224	51.4057	1.72905	44.7696	2.43673	122.678	210.872	0	0
0	0	0	349.705	534.02	0	205.266	260.658	66.6698	114.211	72.0879	0	90.9795	706.339	0	161.669	155.474	0	0	177.097	0	0
1	36.2935	0	145.085	72.2696	15.9328	37.9242	234.488	0	106.657	0	0	76.0728	124.87	0	0	79.7208	0	130.194	61.981	0	0
0	0	423.061	152.817	0	0	935.319	131.572	511.012	311.868	0	245.319	0	322.811	0	647.541	809.625	160.724	23.9948	0	0	0
0	107.77	0	17.3743	0.151632	50.9508	0	103.03	0	79.348	115.261	0	27.4417	49.2927	35.7588	5.44389	0	38.404	0	0	96.6394	0
0	0	78.5047	0	0	70.4046	14.9403	63.9526	63.344	86.219	0	0	38.7302	0	0	0	26.9086	0	63.7645	18.6422	0	25.7041
0	0	109.594	46.4634	325.621	71.5534	0	251.173	0	77.8718	41.2634	0	0	170.512	129.698	24.4998	0	65.4392	88.5017	0	24.1003	0
0	0	180.111	114.633	0	0	256.498	257.751	156.027	141.851	0	0	0	0	59.6905	27.5141	0	0	187.963	81.7013	57.304	0
0	0	169.318	373.808	411.755	0	96.3497	94.8355	201.1	0	6.25634	0	97.7287	80.1993	91.154	89.0962	0	0	247.507	0	143.485	0
0	0	145.366	149.952	48.1038	0	41.5946	142.992	0	116.327	74.9587	0	0	213.063	0	0	88.1938	0	59.3292	151.679	0	0
0	0	161.613	93.2912	0	0	579.826	0	0	0	0	0	32.9463	218.606	162.207	109.754	9.50636	0	0	81.2742	96.234	0
0	23.7857	47.0769	185.661	93.3552	350.378	0	216.358	0	85.465	0	0	252.213	0	55.4302	0	88.797	0	0	0	0	0
1	0	156.321	44.3974	0	186.894	179.242	68.7198	38.2723	167.958	0	0	205.227	135.49	0	0	243.157	0	83.2148	0	0	23.7425
0	112.582	0	31.9995	0	232.031	0	305.962	0	0	22.1757	0	6.02925	95.0845	9.8531	0	0	0	99.7949	0	0	0
0	13.8678	0	107.365	129.8	289.822	4.98329	97.9655	135.168	7.49535	0	0	211.786	417.688	0	38.359	120.315	96.4139	23.6718	111.815	0	0
0	0	0	244.44	282.669	0	0	183.949	40.1603	0	0	0	103.048	207.541	0	6.71914	252.847	0	0	129.682	0	0
0	0	0	162.2	225.954	62.6224	256.722	330.259	0	0	0	0	121.375	19.1015	119.51	0	0	0	148.022	0	84.8329	0.826585
1	316.032	0	69.0112	51.2552	646.544	0	201.218	0	200.423	26.7184	0	68.1205	81.09	137.672	148.35	0	0	79.8419	0	0	1.95059
0	0	211.716	41.195	0	0	378.762	280.303	0	163.321	0	0	7.70269	111.936	38.3657	229.802	49.5152	17.6474	0	0	40.8884	0
0	0	104.126	20.2787	309.709	0	332.252	76.635	83.4777	0	0	0	261.408	291.892	0	99.5105	251.596	223.062	0	0	66.9408	0
1	0	217.837	12.058	214.71	59.8102	0	20.349	201.753	94.2634	0	0	182.187	58.5179	0	0	146.208	0	166.871	33.4871	20.7861	0
0	0	219.1	93.3104	30.1469	546.697	0	197.165	57.3766	3.21464	0	0	243.258	0	0	140.212	120.756	24.1305	6.28726	135.07	0	129.658
0	9.96203	172.016	188.243	502.739	0	0	452.83	66.9206	139.088	0	0	299.762	240.892	0	205.888	478.572	0	0	213.69	32.2126	0
0	0	235.132	0.612776	221.863	195.283	0	509.582	259.222	0	0	0	182.909	20.1304	192.119	0	0	0	318.877	105.057	0	30.024
1	0	564.488	408.341	98.0959	224.018	645.409	331.91	0	0	228.732	0	490.658	301.412	0	195.15	0	29.5207	121.552	0	25.7915	70.5647
0	0	287.09	224.346	330.324	0	451.517	66.9244	0	304.021	149.494	0	0	147.469	84.1094	0	0	69.1232	201.896	0	8.45485	0
0	189.572	0	21.4941	111.089	0	231.868	422.716	155.851	39.5934	0	0	33.3041	252.95	0	0	372.512	27.8859	124.511	49.9288	73.7473	0
0	0	0	144.934	57.4006	169.876	23.7258	0	286.798	0	0	0	251.407	104.185	0	330.423	0	178.967	0	0	89.056	5.87668
0	0	316.884	162.917	169.53	0	0	233.434	234.036	366.602	14.4776	0	66.8277	22.9537	0	31.2658	0	245.384	290.8	0	0	1.37612
1	0	217.438	0	167.565	219.309	0	134.857	0	15.9367	89.5572	14.507	11.7671	0	131.129	5.98154	31.6143	0	0	0	126.579	0
0	0	82.3713	194.127	25.498	216.376	112.242	215.352	0	0	36.0479	0	1.53134	112.251	41.6997	54.5044	28.1983	0	0	49.202	0	0
1	0	165.651	0	0	408.868	0	170.433	0	280.496	53.2327	0	0	77.7373	0	94.2998	148.787	203.199	1.55746	21.1696	107.621	0
0	0	95.1006	15.7193	0	53.9237	0	17.0705	54.349	48.9095	0	0	51.3183	13.7973	0	0	25.953	0	41.979	15.2562	0	0
0	0	184.601	665.719	523.923	438.801	91.6245	392.241	63.8965	136.172	0	0	84.8446	261.846	0	247.264	426.797	0	15.4549	0	0	0
0	13.3892	0	261.246	249.49	18.4194	188.828	502.681	0	118.982	0	0	31.1625	214.651	0	72.7772	240.218	0	194.228	0	0	96.7208
0	0	77.0496	145.111	164.081	148.272	0	30.5835	0	0	0	36.2518	22.4629	127.768	0	26.2793	180.212	0	32.4164	17.0705	0	0
0	0	379.919	94.2686	138.047	451.831	0	0	0	368.302	67.8027	0	196.998	172.632	44.7125	46.736	195.773	26.6649	0	32.9445	0	0
0	373.443	424.726	389.295	97.1935	347.17	18.9202	137.566	149.778	100.975	0	0	60.6294	121.977	69.4724	53.8524	30.1229	0	0	165.491	25.0865	0
0	0	93.4335	65.9434	9.35728	0	271.575	179.735	0	149.079	0	0	4.96416	72.4081	0	0	257.933	0	166.252	504.508	0	46.794
1	0	58.2312	355.046	9.57508	762.365	71.8255	308.272	0	156.459	0	127.975	0	0	0	225.884	315.346	57.7358	50.1086	0	172.341	0
1	179.717	0	516.592	285.714	0	19.9752	402.071	0	43.6152	38.0069	0	147.827	431.892	107.937	117.025	0	6.09934	56.3619	0	0	0
0	26.3583	0	191.932	357.652	0	73.6751	110.423	138.903	0	0	0	250.212	172.332	0	41.571	263.17	0	1.88903	47.373	0	59.5827
0	267.166	0	397.224	337.962	277.503	0	566.061	0	164.848	0	0	0	304.818	0	0	246.952	0	165.852	0	0	0
1	25.0079	0	196.958	2.70959	282.21	86.7394	138.394	140.507	98.0347	0	0	325.643	371.021	0	204.015	151.981	0	40.2052	208.35	65.8606	0
1	0	197.395	417.866	233.551	218.921	196.069	346.575	0	0	0	0	183.473	51.2078	53.2801	76.5079	165.767	135.657	62.5644	0	0	0
1	0	256.915	0	134.087	75.1905	346.243	362.827	0	295.711	0	0	87.4343	181.18	8.89667	28.4214	334.02	91.662	51.3729	0	27.1951	0
1	66.6526	0	126.328	301.711	339.606	0	291.944	0	58.8412	0	0	0	28.5247	0	0	240.768	97.2295	80.1396	92.9115	0	116.639
1	0	58.7641	4.12804	22.3959	36.6943	0	100.583	0	0	5.08653	0	0.238394	117.37	32.7598	0	2.94496	0	65.8561	0	0	0
1	133.956	0	181.098	637.443	199.958	50.3828	347.048	0	75.5112	0	0	172.215	178.447	0	128.489	379.825	0	252.743	143.695	79.6616	0
1	85.1958	0	129.179	107.209	17.9365	0	154.663	80.1767	88.0815	0	0	128.153	167.417	0	5.80552	140.168	25.2117	97.7022	92.1195	0	0
1	0	123.624	100.825	0	676.133	0	261.982	0	225.93	0	0	0	168.337	14.4503	56.9288	0	179.276	41.503	0	0	50.0151
1	0	254.414	167.393	388.792	198.668	0	204.361	0	205.084	0	0	23.4016	32.9141	0	0	79.1237	0	140.545	0	141.874	0
1	0	5.22136	249.065	470.145	0	0	512.232	278.645	6.41349	0	0	251.338	243.783	0	0	189.324	0	147.573	0	139.825	0
1	0	192.966	118.236	0	465.248	0	156.061	187.749	101.773	0	31.7148	67.3033	102.224	93.8803	11.4835	70.5818	0	73.8338	50.9191	0	0
1	250.345	0	338.251	76.4195	0	611.158	414.208	0	0	53.9957	118.294	0	0	0	89.1877	192.895	0	131.438	216.876	11.6674	155.562
1	249.298	0	308.166	372.447	511.627	117.47	498.63	31.7732	470.03	0	0	123.627	359.097	97.0012	245.746	0	82.5831	0	5.06784	0	0
1	381.854	0	252.762	44.3047	403.434	0	280.067	130.906	126.775	0	0	0	23.0282	0	126.316	244.34	0	17.7413	68.4589	0	63.6401
1	0	95.9116	9.50385	0	2.81849	0	85.2164	0	59.7137	0	0	54.0341	75.4129	15.7817	0	40.6463	0	19.2929	24.5831	0	0
1	179.781	0	330.837	527.256	308.633	0	145.918	0	0.296462	0	0	115.912	0	0	17.5678	119.713	0	0	96.0816	0	170.158
1	0	34.1027	91.5713	0	379.916	0	93.4636	108.952	147.245	0	0	80.3355	30.6637	0	57.7947	180.78	0	83.5608	269.51	0	0
1	0	0	138.081	0	83.9208	263.398	0	140.74	4.83796	0	0	209.688	63.5683	43.0437	0	70.0891	0	136.763	21.5723	0	0
1	190.793	0	193.76	374.993	58.0625	156.439	101.585	0	12.6506	0	44.5235	0	186.368	0	76.6426	346.462	137.973	93.4176	255.076	0	0
1	229.137	0	140.136	246.001	413.695	0	78.8001	98.8149	385.535	0	0	428.883	0	11.285	181.312	132.776	137.613	0	0	0	0
1	0	0	274.168	203.26	265.824	0	84.5533	0	12.1591	0	0	96.8445	24.5209	0	0	83.1989	0	94.7115	185.162	0	80.138
1	245.001	0	495.697	253.939	269.361	389.011	141.671	0	90.8113	0	0	35.2093	174.384	30.9746	251.017	181.814	0	91.4628	0	0	0
1	0	10.5955	117.864	227.072	80.8861	0	145.581	159.84	47.4205	21.4625	0	30.111	250.739	0	61.4632	148.801	0	18.6341	139.442	0	0
1	250.053	0	19.3821	263.06	192.877	87.9695	250.078	0	0	238.824	65.2549	125.154	221.622	81.8678	0	93.6815	0	139.993	0	0	0
1	0	61.9315	296.368	0	132.967	189.787	116.721	0	248.849	0	0	0	55.7279	67.4716	0	0	0	121.866	55.0874	42.3671	27.3575
1	319.397	0	117.392	0	105.397	524.974	158.358	0	273.144	0	84.1131	0	289.386	0	165.271	208.388	0	39.9881	53.0821	158.106	0
1	109.595	72.1925	255.895	170.253	45.6541	0	373.55	71.8274	163.063	0	0	79.1331	304.63	0	134.234	72.9954	0	162.689	101.479	0	0
1	161.788	0	388.445	231.206	418.319	336.468	608.95	0	466.853	0	0	104.849	296.069	0	391.48	160.763	0	35.4902	129.906	85.4025	0
1	0	39.7532	116.385	0	283.008	0	171.923	10.9089	0	0	16.3047	32.6077	20.7346	0	0	0	5.39394	46.5209	0	0	0
1	0	0.20216	0.0744969	0	0.0462879	0.137145	0.0657581	0	0.072742	0	0	0.0838352	0.102111	0	0	0.115227	0.0135802	0.0530311	0.000914784	0.0327109	0
1	403.647	0	413.493	210.591	157.792	0	400.844	0	432.629	0	0	292.213	116.015	54.5647	32.0858	111.054	71.2459	0	126.179	0	0
1	0	160.223	189.659	261.447	229.985	799.98	217.626	0	135.543	0	0	250.471	210.85	0	115.136	414.031	123.029	81.983	236.162	0	14.9676
1	323.385	0	327.844	147.173	0	788.838	299.033	0	0	0	0	40.6965	256.968	49.9204	69.0152	268.494	0	164.968	212.695	0	0
1	0	74.488	444.173	305.374	110.146	423.924	821.03	0	0	0	147.555	0	101.839	0	0	289.855	0	116.318	0	243.808	0
1	62.3148	0	554.299	173.571	250.614	381.665	0	0	66.5128	0	0	194.221	179.301	0	0	170.743	0	277.058	0	34.9822	0
1	157.564	0	284.635	354.644	0	923.406	76.2595	0	0	0	0	197.952	198.076	163.484	275.454	127.395	0	95.213	52.3043	0	0
1	0	245.672	249.941	497	280.69	0	573.344	0	0	0	0	0	61.2345	0	28.8837	218.924	149.556	159.419	64.477	61.7332	0
1	0	87.2376	362.035	127.215	457.43	0	155.032	0	163.347	52.7336	0	48.985	0	0	161.795	395.262	0	70.0538	0	0	0
1	0	156.702	167.995	304.99	68.4439	0	317.063	0	109.87	0	0	152.871	142.436	0	0	150.562	41.8185	93.3635	81.0812	0	0
1	0	104.481	100.078	184.417	54.8605	132.329	542.819	0	576.564	246.468	0	0	254.423	0	329.422	0	173.955	0	69.4861	42.9952	0
1	10.732	0	328.745	201.633	557.576	9.94953	613.529	0	0	0	0	298.628	185.337	0	178.929	185.849	163.658	0	85.2547	0	193.326
1	0	44.7823	333.789	249.675	250.894	0	321.37	0	0	0	0	0	203.985	0	120.865	609.991	53.7197	0	120.928	20.9551	28.6766
1	0	20.8467	63.7341	62.8383	99.4102	0	90.715	0	57.4252	0	0	34.6844	123.673	0	0	140.394	0	84.052	178.837	0	0
1	0	0	638.132	233.353	299.618	0	364.167	245.134	144.65	0	0	324.778	494.565	0	0	74.8891	8.93696	27.4923	87.0721	0	0
1	0	132.042	134.82	0	261.541	0	186.009	0	170.058	0	0	0	108.287	0	0	19.5741	52.2561	116.204	123.448	0	61.1707
1	171.269	0	472.952	169.36	243.516	237.704	191.154	0	0	9.66724	110.468	0	0	10.9747	110.719	224.26	59.9864	137.945	0	165.419	0
1	0	44.1533	161.689	165.243	193.208	0	306.63	0	88.727	0	0	180.058	53.4304	0	0	64.7128	0	121.264	0	0	105.493
1	0	127.05	207.736	374.949	69.1683	0	0	212.191	180.895	0	0	272.582	290.799	0	296.13	552.498	342.492	0	2.05622	0	0
1	0	0	179.884	0	148.981	114.9	0	193.991	0	0	0	251.521	446.177	0	45.3894	77.9379	7.08672	72.2469	253.649	0	0
1	0	173.584	33.8786	85.1572	370.847	0	129.906	0	83.165	0	0	111.764	6.5706	17.6747	18.4037	100.021	61.2962	8.23734	0	0	0
1	0	17.8769	201.522	70.1972	93.7046	0	720.428	0	194.689	0	37.4097	0	56.2028	0	42.5251	265.443	82.8917	0	0	56.6669	154.544
1	0	0	217.039	164.535	0	340.438	368.371	172.091	146.635	0	0	29.7855	395.931	0	149.718	284.127	0	323.713	145.757	0	34.6501
1	0	53.2497	198.192	361.795	161.335	0	230.698	124.629	0	0	0	115.693	110.933	0	28.9075	262.495	86.889	76.7345	77.8597	0	152.896
1	0	15.6799	163.987	288.825	0	198.498	457.796	0	406.351	17.5598	0	0	154.083	0	197.779	221.636	0	24.5355	0	0	0
1	0	202.027	215.456	215.807	326.359	0	20.105	0	96.2321	27.6998	0	183.345	245.124	26.7743	208.552	143.621	0	0	47.1569	0	0
1	305.192	0	184.293	304.567	92.607	0	385.478	26.4067	162.232	313.93	0	41.8839	0	39.2854	49.1557	121.393	0	137.574	130.812	0	0
1	150.659	0	362.841	0	0	917.102	327.385	0	0	0	0	246.083	97.8773	0	0	80.888	0	116.305	22.4504	0	0
1	0	46.8398	132.41	85.1003	217.572	151.402	0	0	23.2101	0	0	207.602	131.134	0	109.549	360.462	142.33	0	247.07	127.418	0
1	0	127.771	174.942	298.379	441.255	276.836	503.131	0	103.538	0	0	0	155.558	0	265.489	413.634	0	0	98.0825	0	0
1	66.9919	0	209.952	303.171	0	456.288	204.772	0	210.596	0	0	188.036	285.886	0	29.845	692.68	0	82.2868	231.821	73.254	0
1	0	202.092	85.0991	153.052	303.18	0	63.7855	0	424.127	88.2642	0	0	436.501	0	170.435	194.903	236.349	61.6444	128.935	0	0
1	0	106.741	169.639	210.446	96.3037	0	213.173	0	86.8258	2.13872	0	84.5296	144.772	0	24.2247	63.244	0	36.5812	38.2718	0	0
1	138.702	0	7.77632	477.117	140.905	0	429.418	0	107.287	0	0	0	293.862	0	65.4073	188.478	0	152.705	55.6316	0.960353	0
1	0	213.414	170.259	429.302	74.7714	127.767	445.509	0	148.764	74.6524	0	3.9377	198.725	0	167.567	321.143	110.504	98.1045	0	58.5663	0
1	5.67814	44.6037	36.3756	82.8648	279.043	0	203.265	0	0	0	0	91.2212	157.385	0	48.3552	251.551	0	74.2741	0	0	22.8087
1	142.778	0	315.956	192.221	444.225	0	218.435	0	44.4055	0	0	166.705	525.516	5.8616	293.346	77.9732	0	0	0	0	0
1	0	155.696	4.76723	36.1967	56.7338	0	53.7023	232.689	132.67	0	0	99.0546	158.177	117.407	0	0	53.1414	65.6422	0	14.9659	0
1	0	76.6909	233.77	382.288	120.596	0	221.675	0	0	146.405	28.32	0	230.452	0	0	223.963	33.8877	211.708	180.465	34.0191	0
1	0	0	223.94	26.8198	79.9305	463.901	599.116	9.09808	502.845	0	0	0	154.912	0	100.071	152.151	109.772	24.3715	92.2237	0	0
1	0	68.4118	0	240.171	165.243	0	267.715	109.243	23.2815	0	0	36.703	84.4728	0	0	213.682	0	94.0468	0	99.223	0
1	229.432	0	196.728	0	260.432	157.67	14.9926	80.0362	322.43	0	0	203.809	116.1	92.2307	297.888	75.711	33.0495	222.017	0	0	0
1	120.388	0	238.735	32.5975	0	282.976	43.3732	0	113.65	116.361	0	226.18	198.505	8.61591	22.3378	226.142	0	140.907	0	0	0
1	0	0	211.133	97.764	715.932	0	0	0	37.1981	0	0	160.112	19.745	0	32.3525	469.855	0	133.083	0	0	0
1	0	0	91.6889	313.711	0	252.6	271.83	0	62.2663	35.1555	0	198.836	661.6	0	98.3055	309.541	33.395	175.868	257.591	0	0
1	346.91	0	297.899	0	551.782	0	584.493	0	126.75	27.3349	95.8321	0	53.7974	0	0	157.577	0	414.476	0	99.5686	149.185
1	0	111.951	182.662	1.0846	504.23	0	473.549	0	95.1087	0	185.714	0	166.82	0	229.091	430.356	122.034	22.5108	84.8923	0	0
1	0	0	256.048	0	357.21	0	0	79.9384	85.3781	106.282	0	237.097	219.165	117.709	0	0	0	28.9243	0	0	0
1	0	9.44669	283.733	687.536	22.1847	0	355.511	0	228.815	0	0	0	361.776	13.6716	74.1671	0	154.414	22.7935	139.895	0	0
1	0	32.0977	213.784	44.8801	155.921	109.385	69.1148	0	212.251	73.262	0	0.206132	122.505	153.15	79.5824	0	0	0	55.5704	0	0
1	0	0	465.813	0	157.871	17.9108	263.097	23.5842	82.0672	0	3.5138	60.6634	261.186	0	246.033	224.18	28.1929	310.469	60.6961	0	0
1	223.66	0	171.443	148.8	109.186	0	124.25	0	66.4566	188.489	0	138.758	137.082	0	0	178.238	23.4377	160.185	411.121	0	55.0123
1	0	98.5857	133.714	364.704	133.584	0	144.164	186.407	0	0	0	191.86	95.5423	0	18.9579	136.889	87.4837	212.592	262.342	0	0
1	0	163.651	94.5782	93.7945	91.5019	0	319.618	92.5535	295.888	0	0	10.0465	0	0	12.7037	126.289	0	78.4841	0	0	31.3071
1	0	193.337	90.6483	0	405.691	0	445.124	0	222.723	0	41.0971	0	124.156	0	0	0	0	73.5441	229.012	0	0
1	0	57.6406	103.788	82.236	278.824	0	725.269	0	468.345	0	0	78.7313	139.891	0	0	90.9363	28.9153	225.948	33.3656	35.8184	0
1	205.908	0	175.465	74.0694	0	169.689	165.215	0	350.821	148.76	0	0	0	0	0	99.4168	0	222.704	45.0306	162.836	79.7318
1	0	46.8841	280.709	257.55	230.217	0	544.428	0	13.4784	0	0	0	75.7557	0	145.549	0	123.066	6.80319	125.405	0	0.874845
1	29.9741	0	160.72	0	0	340.506	133.661	0	9.57369	83.8244	0	49.4469	111.368	0	0	66.372	0	130.622	13.8763	0	0
1	0	0	365.232	539.364	1.60579	141.718	513.542	0	43.134	0	0	0	180.653	0	215.401	222.088	121.621	66.0747	0	0	111.234
1	0	0	488.994	251.791	0	225.539	223.035	0	174.485	81.4936	0	181.343	78.1369	58.1712	0	58.967	0	240.988	34.5846	80.0033	81.3189
1	0	143.704	139.343	0	519.7	150.206	0	0	105.64	3.13251	0	247.24	164.343	0	127.547	278.625	58.005	0	173.866	0	0
1	0	0	220.676	333.755	86.6808	61.9395	424.108	0	0	12.8371	0	137.438	272.775	0	24.1994	272.594	0	144.256	135.145	0	0
1	119.146	0	138.487	351.855	0	0	165.539	0	0	0	0	182.661	155.798	0	0	213.151	0	51.739	24.6752	0	0
1	117.103	0	164.409	0	0	260.118	282.343	87.0393	254.759	0	0	140.853	242.484	0	46.4341	410.24	92.1926	32.388	0	0	0
1	0	0	158.428	144.675	135.346	23.3224	528.428	0	364.412	39.9801	0	44.2559	354.823	114.615	0	0	0	314.894	248.991	0	0
1	0	95.8262	235.075	97.847	52.0822	205.387	237.93	0	182.946	57.2575	0	0	53.6644	0	174.053	8.02976	167.136	0	0	0	0
1	174.586	252.377	206.811	215.133	0	569.166	0	311.437	0	0	0	169.942	348.31	0	0	115.96	0	39.6672	35.3267	17.0281	0
1	199.489	0	336.678	106.936	412.474	1244.92	284.227	0	326.846	0	60.5108	0	109.69	0	429.872	245.63	41.3935	184.962	144.079	0	0
1	414.922	0	0	0	0	597.966	329.707	0.143875	22.5511	0	251.561	0	0	118.029	0	0	115.308	35.9094	227.73	19.9747	0
1	78.9981	0	192.414	315.181	340.083	0	259.235	0	0	0	18.9626	68.7577	96.8678	0	135.224	232.293	0	10.3527	213.435	44.3263	0
1	114.819	0	243.894	0	228.994	128.863	193.954	0	225.608	0	0	0	91.3809	0	78.3862	111.008	0	19.321	0	160.602	0
1	324.609	0	179.681	234.158	0	0	338.394	15.0733	165.1	0	0	220.261	59.9118	1.26878	39.5194	126.65	0	23.3314	0	80.9074	76.8529
1	0	46.1125	101.45	146.318	278.431	0	195.51	0	0	0	25.4414	26.8071	217.992	17.1337	6.74235	0	0	80.4728	0	0	0
1	0	261.923	129.858	0	0	138.273	206.769	0	124.91	3.29932	0	61.6772	162.799	7.91927	0	26.4104	0	120.485	13.1613	13.8172	0
1	0	0	246.326	1.14746	409.517	0	720.915	0	0	0	0	35.2678	163.618	0	0	499.959	0	11.0846	0	240.999	0
1	0	480.255	180.258	18.4532	663.697	0	182.15	5.86412	27.7267	0	73.7265	255.837	257.107	0	174.571	117.427	0	164.453	70.8288	21.0388	0
1	0	138.14	143.01	417.453	0	243.097	245.986	0	144.474	0	0	358.782	361.001	0	71.2536	229.247	0	446.372	285.347	0	0
1	0	208.02	220.362	223.629	383.942	0	223.045	14.6798	0	0	0	23.2122	290.911	0	4.06394	15.5269	32.7595	96.282	228.167	0	21.1161
1	0	0	153.563	140.455	375.867	0	178.857	0	96.8168	0	0	290.868	50.524	0	127.061	183.569	107.981	0	139.458	0	0.0322188
1	14.7852	5.16984	151.418	183.959	0	344.715	146.031	35.8852	159.341	0	0	73.9171	194.412	0	41.9946	191.83	0	150.762	5.47388	0	0
1	294.374	0	146.61	0	508.051	0	818.59	0	427.397	0	0	38.4994	385.46	0	140.213	156.196	0	0	38.3616	0	0
1	0	96.6206	250.524	394.688	426.299	0	305.978	0	138.142	0	0	0	191.209	0	205.809	385.442	29.3262	1.03094	231.227	0	0
1	0	39.9294	293.718	522.425	34.0821	166.052	170.541	0	0	0	0	4.84071	355.46	0	227.996	510.802	0	0	46.7326	0	0
1	0	238.347	198.315	142.881	366.646	0	138.477	0	0	16.7365	15.3347	7.00711	183.97	0	0	109.56	72.2334	81.5209	1.65616	0	0
1	0	262.898	128.293	398.225	32.0354	0	294.289	152.46	33.184	0	0	216.947	238.112	0	0	334.475	0	352.625	144.196	0	0
1	72.4178	0	125.808	204.438	526.816	0	324.495	122.234	0	40.1801	0	215.312	260.379	0	79.3099	138.198	0	0	312.32	6.74887	0
1	122.039	0	463.21	275.459	371.244	57.7335	139.092	0	0	0	0	288.373	188.175	0	87.4878	260.819	10.2304	59.8729	156.202	0	45.852
1	346.997	0	388.904	297.745	0	635.987	63.773	0	0	35.3216	100.186	0	378.16	140.05	142.766	0	2.7965	0	23.3978	0	0

## Sheet: Fig. 1e
JHMI		TCGA		DVA
Race (0=White; 1=Black)	Plasma cell content	Race (0=White; 1=Black)	Plasma cell content	Race (0=White; 1=Black)	Plasma cell content
0	100.019	0	406.145	1	439.999
0	0	0	24.4938	1	159.338
0	169.59	0	147.763	1	399.274
0	17.9888	0	276.749	1	133.071
1	40.1128	0	463.233	0	189
0	95.8036	0	247.969	0	274.786
0	67.1064	0	687.304	0	18.6064
0	392.076	0	433.173	0	302.298
0	396.784	0	260.724	0	240.034
0	43.5319	0	417.575	1	339.212
0	71.0417	0	278.164	1	341.322
1	77.4543	0	357.548	0	372.237
0	169.682	0	235.661	0	172.79
0	65.4747	0	640.42	0	225.526
1	239.627	0	353.477	0	139.15
0	75.9837	0	460.685	0	213.746
0	0	0	444.947	0	292.998
0	215.787	0	587.132	0	519.548
1	248.736	0	452.688	1	330.365
1	145.072	0	370.342	1	425.329
0	78.9945	0	773.362	1	509.938
0	56.493	0	386.506	1	141.265
0	122.227	0	514.24	1	419.538
0	98.4887	0	417.39	1	156.744
0	128.309	0	574.096	1	282.346
0	0	0	264.871	0	85.5803
1	34.1039	0	412.799	0	161.62
0	82.6823	0	292.31	1	573.972
0	153.192	0	435.167	0	177.593
0	89.7919	0	272.119	0	264.219
0	153.881	0	349.422	1	219.791
1	130.25	0	443.432	0	355.492
0	0	0	206.295	1	192.897
1	10.372	0	528.73	1	351.224
1	797.025	0	420.016	0	52.8352
0	419.049	0	145.101	1	240.546
0	116.807	0	420.603	0	134.289
0	47.0371	0	140.343	0	149.846
0	76.7409	0	163.13	0	383.006
0	3.98621	0	492.068	0	53.1207
0	67.8467	0	225.252	0	232.261
0	98.5017	0	480.218	0	86.8643
0	97.0383	0	766.826	0	19.8041
0	269.923	0	481.112	0	205.038
0	1.00757	0	328.138	0	148.904
0	195.456	0	349.227	0	54.285
0	130.212	0	617.794	1	229.221
0	224.964	0	486.724	0	138.418
0	257.597	0	281.081	0	337.025
0	0	0	332.227	0	119.921
0	309.618	0	259.13	1	506.272
0	0	0	334.698	0	250.25
0	254.843	0	484.398	0	127.385
0	257.062	0	454.043	0	180.433
0	140.563	1	251.68	1	142.611
0	105.867	0	463.784	0	102.33
0	147.361	0	422.682	1	359.799
0	91.7486	0	456.114	1	6.05013
0	189.031	0	393.812	0	138.141
0	131.629	0	655.961	1	351.762
0	71.5883	0	365.896	0	340.016
0	199.504	0	404.083	1	328.644
0	162.999	0	445.83	1	145.01
0	198.451	0	412.673	1	360.853
1	291.844	0	427.733	1	233.116
0	106.829	0	0	1	294.569
0	194.952	0	373.657	0	0
0	158.599	0	273.197	1	135.604
0	483.558	0	589.968	0	396.124
0	65.797	0	270.747	0	373.423
1	67.8302	0	422.301	0	93.0942
0	0	0	426.999	0	239.368
0	133.408	0	341.16	1	169.701
0	0	0	272.379	1	603.433
0	92.7436	0	482.816	1	172.99
0	0	0	118.434	0	43.0883
1	203.573	0	363.026	0	205.236
0	0	0	496.606	1	313.437
0	0	0	332.067	0	215.753
0	103.37	0	450.135	0	119.677
0	91.4228	1	495.304	1	65.5098
0	108.308	0	513.81	0	49.2136
0	0	0	230.026	1	106.669
0	77.3711	0	591.377	1	507.471
0	232.398	0	392.381	1	449.566
1	163.163	0	639.277	0	39.7799
0	0	0	636.004	1	136.395
0	0	1	9.76971	1	30.1304
0	188.528	0	504.873	0	296.786
1	126.554	0	390.051	0	197.275
0	75.2618	0	701.608	1	94.9941
0	127.478	0	344.709	0	261.7
0	121.426	0	231.345	1	165.922
0	616.907	1	187.558	0	44.2523
0	213.339	0	380.599	1	267.401
0	125.639	0	602.913	1	286.102
1	106.316	0	465.588	1	338.708
0	139.765	0	598.115	0	160.962
0	102.753	0	448.25	1	55.8389
0	0	0	401.612	0	80.7448
0	34.2435	1	54.6785	0	114.28
0	0	1	556.501	1	110.017
1	333.775	0	198.161	1	420.976
1	360.736	0	0	0	232.644
0	263.757	0	420.857	1	48.6564
0	123.959	0	423.069	1	235.441
0	95.8582	0	205.355	0	189.408
0	395.733	0	307.222	1	911.636
0	122.273	0	583.132	1	60.3489
0	53.2512	1	847.982	1	132.946
0	352.364	1	332.149	0	80.9779
1	0	0	561.491	0	135.609
1	209.666	0	0.329606	0	278.639
0	42.0547	1	262.865	0	351.544
1	78.2036	0	0	1	257.976
0	332.955	0	250.276	0	76.5743
0	419.677	0	475.301	1	489.389
0	21.0635	1	386.669	0	177.631
0	14.9241	0	429.846	0	241.581
0	79.892	0	623.663	0	495.213
0	340.272	0	357.003	0	261.699
0	199.25	0	478.737	0	320.595
0	159.943	0	438.286	1	206.578
0	173.337	0	642.203	0	438.839
0	197.699	0	420.187	1	98.9696
0	34.3503	0	278.929	1	70.158
0	21.0445	0	173.828	1	213.174
0	42.14	0	493.598	0	270.22
0	57.2946	0	537.97	0	304.22
0	307.271	0	297.215	1	213.814
0	94.1668	0	449.507	1	184.103
0	137.916	0	284.855	0	173.695
0	57.6373	1	551.847	1	340.593
0	0	0	257.952	0	174.575
0	205.23	0	0	0	10.4773
0	25.5946	0	638.912	1	395.506
0	110.889	0	366.426	1	382.424
1	724.402	0	0	1	926.014
1	265.276	0	267.679	0	323.085
1	36.0275	0	87.9861	1	679.997
0	349.705	0	415.504	0	156.258
1	145.085	0	458.267	0	0
0	152.817	0	182.704	1	79.6218
0	17.3743	0	222.758	0	60.9511
0	0	0	443.002	1	128.95
0	46.4634	0	388.229	1	227.894
0	114.633	0	622.574	1	247.816
0	373.808	0	360.628	0	214.04
0	149.952	0	533.14	0	162.846
0	93.2912	0	491.735	0	112.246
0	185.661	0	246.722	0	235.753
1	44.3974	0	354.227	0	409.194
0	31.9995	0	422.477	1	62.4289
0	107.365	0	533.148	1	82.9071
0	244.44	0	445.44	1	768.955
0	162.2	0	64.317	1	328.196
1	69.0112	0	410.291	1	157.279
0	41.195	0	462.104	0	361.306
0	20.2787	0	304.179	0	83.4804
1	12.058	0	410.129	1	84.3815
0	93.3104	0	341.908	0	466.098
0	188.243	0	328.75	0	442.799
0	0.612776	0	489.916	0	0
1	408.341	1	423.187	1	103.849
0	224.346	0	497.692	1	116.067
0	21.4941	0	440.082	0	363.486
0	144.934	0	366.48	0	102.962
0	162.917	0	340.475	0	0
1	0	0	581.07	0	0.153112
0	194.127	0	471.797	0	252.033
1	0	0	405.198	1	291.124
0	15.7193	1	503.099	0	21.9736
0	665.719	0	429.092	1	297.049
0	261.246	0	378.417	1	0
0	145.111	0	68.9773	1	353.958
0	94.2686	0	559.214	0	161.067
0	389.295	1	0	0	140.402
0	65.9434	0	437.874	0	0
1	355.046	0	544.876	1	118.428
1	516.592	0	232.379	0	155.93
0	191.932	0	145.314	1	856.581
0	397.224	0	390.927	0	0
1	196.958	0	210.303	0	117.82
1	417.866	0	328.762	1	187.022
1	0	1	248.371	0	476.67
1	126.328	0	401.684	0	206.73
1	4.12804	0	919.689	0	217.16
1	181.098	0	235.9	1	187.085
1	129.179	0	0	0	90.9004
1	100.825	0	257.518	1	83.3378
1	167.393	0	641.8	0	150.187
1	249.065	0	591.485	1	108.301
1	118.236	0	258.252	0	234.092
1	338.251	0	300.718	1	453.416
1	308.166	0	184.234	1	263.009
1	252.762	0	327.816	1	328.518
1	9.50385	0	339.285	1	88.8611
1	330.837	0	445.544	0	187.21
1	91.5713	0	360.993	1	75.4636
1	138.081	1	662.456	0	291.221
1	193.76	0	436.705	0	0
1	140.136	0	531.5	0	240.348
1	274.168	0	391.316	0	17.727
1	495.697	0	336.103	1	121.337
1	117.864	0	475.683	0	655.505
1	19.3821	0	471.483	1	501.774
1	296.368	0	415.55	1	33.0368
1	117.392	0	116.37	1	396.2
1	255.895	0	392.777	1	19.5827
1	388.445	0	646.151	1	272.347
1	116.385	0	368.753	1	153.046
1	0.0744969	0	432.199	0	57.4117
1	413.493	0	405.684	0	311.279
1	189.659	0	516.768	1	14.4385
1	327.844	0	243.185	1	427.814
1	444.173	0	281.983	0	199.81
1	554.299	0	315.691	1	393.487
1	284.635	0	394.177	0	56.5255
1	249.941	1	416.488	1	118.14
1	362.035	1	647.986	1	384.012
1	167.995	1	492.694	1	118.606
1	100.078	1	477.945	1	429.877
1	328.745	1	416.722	0	0
1	333.789	0	487.26	0	69.3052
1	63.7341	0	412.539	0	172.501
1	638.132	0	477.845	1	299.061
1	134.82	0	258.277	1	772.623
1	472.952	1	508.132	1	217.707
1	161.689	0	82.7198	1	176.541
1	207.736	0	0	1	317.102
1	179.884	0	456.051	0	357.788
1	33.8786	0	397.045	0	24.3663
1	201.522	0	544.808	1	236.525
1	217.039	0	706.886	1	93.7116
1	198.192	0	453.925	0	158.632
1	163.987	0	223.492	1	248.57
1	215.456	0	306.568	0	126.806
1	184.293	0	335.288	1	203.168
1	362.841	0	229.216	1	158.344
1	132.41	0	176.46	1	175.662
1	174.942	0	417.365	1	398.79
1	209.952	0	662.885	1	129.004
1	85.0991	0	509.095	1	68.3017
1	169.639	0	368.197	0	414.31
1	7.77632	0	206.035	0	85.8495
1	170.259	0	0	1	175.832
1	36.3756	0	311.318	1	88.1002
1	315.956	0	466.201	1	64.1142
1	4.76723	0	392.539	1	217.599
1	233.77	1	378.836	0	54.976
1	223.94	0	351.192	1	140.042
1	0	0	398.099	1	296.225
1	196.728	0	351.39	1	203.721
1	238.735	0	515.209	0	102.04
1	211.133	0	724.011	0	210.041
1	91.6889	0	506.869	0	475.141
1	297.899	0	559.528	0	282.657
1	182.662	0	577.129	0	121.518
1	256.048	0	428.179	1	305.737
1	283.733	0	939.104	0	95.2632
1	213.784	0	192.228	1	32.2747
1	465.813	0	0	1	373.092
1	171.443	0	522.065	1	303.872
1	133.714	0	248.643	0	102.081
1	94.5782	0	262.873	1	311.524
1	90.6483	0	263.412	1	100.639
1	103.788	0	174.126	1	381.765
1	175.465	0	368.426	1	64.6623
1	280.709	0	254.577	0	763.681
1	160.72	0	321.643	1	197.185
1	365.232	0	339.977	0	150.93
1	488.994	0	0	0	68.3722
1	139.343	0	460.395	1	110.886
1	220.676	0	324.067	1	115.643
1	138.487	0	0	1	117.163
1	164.409	0	229.325	0	193.519
1	158.428	0	539.436	0	176.941
1	235.075	0	718.486	1	341.947
1	206.811	1	736.126	1	358.73
1	336.678	1	524.132	0	483.936
1	0	0	311.644	0	74.9568
1	192.414	0	493.073	0	383.483
1	243.894	0	203.192	0	148.939
1	179.681	0	532.441	0	160.935
1	101.45	0	291.336	0	32.5827
1	129.858	0	324.804	1	418.55
1	246.326	0	523.273	1	368.607
1	180.258	1	281.312	0	85.18
1	143.01	0	282.421	0	137.484
1	220.362	1	120.508	0	145.636
1	153.563	1	429.252	1	233.697
1	151.418	0	270.328	1	300.942
1	146.61	1	123.249	1	143.264
1	250.524	1	866.083	1	149.082
1	293.718	1	459.563	1	552.227
1	198.315	1	663.972	1	251.615
1	128.293	0	199.478	1	141.97
1	125.808	0	228.193	1	351
1	463.21	0	118.658	1	1.24026
1	388.904	0	458.825	0	288.416
		0	121.562	1	326.86
		1	851.913	1	198.834
		1	674.848	1	110.562
		0	256.852	1	537.428
		0	350.942	0	207.215
		0	567.98	1	222.166
		0	201.193	0	254.175
		0	674.537	1	526.764
		0	230.791	1	444.137
		0	368.923	1	288.653
		0	705.704	1	630.312
		1	523.373	1	45.802
		0	339.766	0	0
		0	553.053	1	248.277
		0	402.701	1	442.873
		0	5.28974	1	755.444
		0	423.458	0	89.01
		0	494.895	0	142.43
		0	300.954	0	493.74
		1	204.472	0	76.9287
		0	518.651	1	427.485
		0	250.431	1	17.753
		0	189.114	1	90.9374
		0	240.748	1	169.216
		0	262.076	1	368.393
		1	479.63	1	187.535
		0	469.175	0	23.6171
		0	425.4	1	58.1686
		0	157.182	1	505.146
		0	380.055	0	174.729
		0	659.183	1	305.177
		0	214.646	0	129.468
		0	588.384	1	163.792
		0	22.9173	1	406.835
		0	213.027	0	166.18
		0	546.126	0	243.565
		0	370.437	1	303.351
		1	534.646	1	238.496
		0	400.943	1	158.278
		0	433.763	1	273.155
		0	528.005	1	177.776
		0	489.965	1	302.017
		0	148.69	1	254.064
		1	677.416	1	343.405
		1	610.312	0	264.487
		1	607.517	1	157.976
		1	541.256	1	176.768
		1	458.977	0	61.8071
		1	429.744	0	95.7796
		1	503.031	1	355.583
		1	817.031	1	62.6739
		1	584.814	1	4.42077
		0	201.4	0	361.62
		0	28.9671	0	136.401
		0	563.999	1	41.104
		0	0	1	323.46
		0	255.172	0	23.7089
		0	861.25	1	89.3889
		0	90.6372	0	22.1685
		0	323.928	1	8.22977
		0	364.272	1	258.074
		0	222.462	1	217.636
		0	569.376	1	105.6
		0	345.028	0	82.0864
		0	0	1	242.572
		0	165.529	1	376.178
		0	323.288	0	437.742
		0	0	0	173.134
		0	391.144	0	375.149
		0	400.391	1	252.647
		0	126.001	1	348.489
		0	304.52	1	264.491
		0	367.905	1	88.1892
		1	527.114	0	205.711
		0	223.047	1	51.9451
		1	439.976	1	248.707
		0	56.148	1	252.121
		0	0	1	124.595
		1	470.098	0	104.964
		0	17.2647	0	0
		0	778.102	1	240.498
		1	32.5848	0	303.707
		0	331.209	1	50.5837
		0	394.093	0	198.211
		0	413.28	0	0
		0	449.479	0	139.297
		1	624.755	1	83.8446
		0	97.9597	1	187.586
		1	584.193	1	146.288
		0	402.284	1	0
		1	157.585	1	382.719
		0	233.836	1	114.7
		0	433.509	1	323.785
		0	250.637	0	556.796
		0	282.46	1	81.9959
		1	516.81	0	60.6183
		0	413.976	1	95.9266
		0	269.89	0	26.0799
		1	344.914	0	126.19
		0	492.866	1	269.871
		0	0	0	25.345
		0	357.374	0	31.8353
		0	586.286	1	84.9917
		0	400.576	0	0.18663
		0	608.216	1	443.085
		0	326.901	1	415.757
		0	396.991	0	140.996
		0	99.6666	1	200.972
		0	362.447	1	63.2409
		0	353.055	1	0
		0	446.453	0	905.453
		0	391.501	0	273.01
		0	0	1	384.707
		0	118.064	0	165.863
		0	391.781	1	160.292
		0	259.102	1	294.476
		0	177.801	0	114.699
		0	202.603	1	553.702
		0	97.4382	1	131.486
		0	284.127	1	462.037
		0	179.095	1	221.765
		1	80.419	1	161.186
		0	303.173	0	0
		0	147.703	0	33.4818
		0	267.06	0	260.718
		0	455.881	1	234.136
		0	540.882	1	298.925
		0	0	1	67.3019
		0	264.296	1	201.918
		0	393.032	0	160.387
		0	158.501	1	90.9671
		0	401.819	1	33.1997
		0	155.436	0	220.555
		0	597.803	0	395.729
		0	237.852	1	133.175
		0	466.762	1	489.064
		0	452.393	1	368.632
		0	12.3688	0	0
		0	243.893	1	41.0804
		0	182.167	1	271.022
		1	0	0	0
		0	226.963	0	17.8673
		0	622.83	0	408.593
		0	420.759	1	0
		0	334.734	0	597.406
		0	348.765	0	36.334
		0	269.79	1	395.704
		0	0	0	54.3863
		0	255.231	0	15.7621
		0	143.98	1	251.15
		0	136.651	1	0
		0	356.669	0	75.2796
		0	0	0	160.789
		0	110.71	1	157.776
		0	269.28	0	0
		0	64.0195	0	41.1844
		0	293.741	1	98.1957
		0	369.058	1	199.676
		0	602.623	1	134.389
		0	294.523	0	0
		0	424.498	0	331.514
		0	221.154	1	315.491
		0	432.456	1	57.8662
		0	282.956	1	215.894
		0	0	1	328.024
		0	301.206	0	172.178
		0	351.864	1	0
		0	0	0	302.948
				1	0.0791063
				0	29.6153
				1	231.116
				1	514.393
				1	219.654
				0	92.5798
				1	120.454
				1	231.86
				0	0
				1	270.266
				1	161.843
				0	52.3073
				1	37.4473
				1	380.478
				1	269.24
				1	201.868
				1	17.5542
				1	448.881
				1	69.4959
				0	64.8008
				1	121.075
				1	80.7502
				0	158.189
				0	155.745
				0	208.808
				1	40.9518
				0	51.2415
				1	99.9674
				0	0
				1	191.19
				1	298.658
				0	228.44
				0	207.669
				0	190.208
				1	308.852
				1	0
				1	441.2
				1	693.62
				1	140.848
				0	52.1047
				0	142.249
				1	66.9095
				1	230.612
				1	36.7933
				1	50.3702
				0	70.0336
				1	389.764
				1	107.411
				0	200.289
				1	75.1193
				1	86.7418
				0	308.048
				1	128.799
				1	140.781
				0	188.676
				1	656.515
				0	0
				0	0
				0	133.283
				1	144.363
				1	50.9542
				1	1231.22
				1	249.085
				0	104.741
				1	180.393
				1	299.715
				1	161.313
				1	128.216
				0	307.877
				0	177.798

## Sheet: Fig. 1f
JHMI
Race (0=White; 1=Black)	Inflammation	IFNG
0	-0.910277	-0.0411152
0	-1.02976	-0.638367
0	-0.939673	-0.293046
0	-1.12254	-0.484492
1	-1.02742	-0.173476
0	-0.870079	-0.134284
0	-1.01427	-0.266744
0	-0.904596	-0.662959
0	-0.851958	0.425935
0	-0.940669	-0.462117
0	-1.08261	-0.587799
1	-0.87493	-0.0224361
0	-1.08348	-0.573058
0	-0.961508	-0.669321
1	-0.979517	-0.269376
0	-0.983673	-0.437212
0	-0.98924	-0.4516
0	-1.07779	-0.388623
1	-0.938649	-0.642605
1	-0.231255	0.267208
0	-0.874642	-0.279911
0	-0.979149	-0.591109
0	-1.14714	-0.333967
0	-0.856435	-0.159343
0	-0.725015	0.265585
0	-0.839495	0.245906
1	-0.956777	-0.692848
0	-0.940791	-0.604607
0	-1.01868	-0.485656
0	-0.878042	0.299566
0	-1.06522	-0.321444
1	-1.01236	-0.387505
0	-0.992016	-0.422964
1	-1.00683	-0.685988
1	-0.984203	0.441468
0	-0.843805	-0.369521
0	-1.08219	-0.179611
0	-1.04573	-0.519241
0	-0.898422	-0.0967502
0	-0.84449	-0.426539
0	-0.916876	0.0212485
0	-1.0272	-0.800591
0	-0.929881	-0.6156
0	-0.927412	-0.282359
0	-1.01982	-0.52493
0	-1.01058	-0.796523
0	-1.04591	-0.508478
0	-1.05011	-0.517725
0	-1.09509	-0.307243
0	-1.03879	-0.377715
0	-0.951408	-0.436206
0	-1.20083	-0.734071
0	-1.0456	-0.214835
0	-0.873849	0.189596
0	-1.23849	-0.603441
0	-1.03544	-0.813352
0	-1.07818	-0.671311
0	-1.00266	-0.583747
0	-0.898211	-0.158962
0	-0.987339	-0.36525
0	-0.881413	-0.0498688
0	-0.644511	0.0455791
0	-0.951704	-0.528137
0	-1.04124	-0.353973
1	-0.985949	0.149
0	-0.928231	0.0770716
0	-1.04711	-0.393825
0	-0.954342	-0.378686
0	-0.912426	-0.15184
0	-0.97945	-0.302647
1	-1.13499	-0.50083
0	-1.20539	-0.352842
0	-1.02493	-0.548273
0	-0.688225	-0.361731
0	-1.19626	-0.636468
0	-0.979298	-0.906782
1	-1.1537	-0.66826
0	-1.14239	-0.529273
0	-1.06978	-0.75419
0	-1.04793	-0.433863
0	-1.29831	-0.46333
0	-1.1262	-0.655133
0	-1.10389	-0.106476
0	-0.776351	-0.0914402
0	-1.0443	-0.13647
1	-1.01275	-0.37174
0	-0.833555	-0.487533
0	-1.0647	-0.562814
0	-0.693556	0.444028
1	-1.14736	-0.130096
0	-1.15836	-0.188701
0	-0.81772	-0.283758
0	-0.757715	-0.410714
0	-0.630496	0.324116
0	-0.922697	-0.301023
0	-0.828348	-0.257795
1	-0.890923	-0.50162
0	-0.994077	-0.27646
0	-1.07893	-0.599247
0	-1.07833	-0.789067
0	-1.01989	-0.538167
0	-1.04111	-0.431016
1	-0.991694	-0.154926
1	-0.956789	-0.264901
0	-0.826919	-0.332348
0	-0.950521	-0.111477
0	-0.999441	-0.377575
0	-1.13645	-0.484759
0	-0.999188	-0.572402
0	-0.917005	-0.0830061
0	-0.855607	-0.307243
1	-0.650719	0.299448
1	-1.04764	-0.3569
0	-0.986337	-0.713867
1	-1.03814	-0.274541
0	-1.15405	-0.464013
0	-1.01192	-0.305616
0	-0.940507	-0.558898
0	-1.0944	-0.74791
0	-1.04691	-0.617425
0	-1.0727	-0.692995
0	-0.884796	-0.503904
0	-0.804324	-0.322983
0	-0.974778	-0.560482
0	-0.739639	0.322387
0	-0.979465	-0.278437
0	-1.06456	-0.551109
0	-0.96289	-0.24279
0	-0.992653	-0.415971
0	-0.914102	-0.253975
0	-0.859769	-0.450495
0	-1.06662	-0.380656
0	-1.01372	-0.596871
0	-0.769861	-0.361059
0	-1.09108	-0.681122
0	-1.07179	-0.495381
0	-1.16667	-0.842537
1	-0.65416	0.16324
1	-0.711924	0.236635
1	-0.97142	-0.641089
0	-0.99946	-0.0410183
1	-0.963282	-0.519247
0	-0.605172	0.926835
0	-1.08597	-0.780637
0	-0.935787	-0.62883
0	-1.0817	-0.641807
0	-1.04575	-0.331586
0	-0.920631	-0.388641
0	-1.09207	-0.499675
0	-0.972299	-0.22995
0	-1.05217	-0.785506
1	-0.976022	-0.415392
0	-1.07944	-0.722367
0	-1.01655	-0.448819
0	-1.11881	-0.619392
0	-1.06588	-0.590721
1	-0.836401	-0.193622
0	-1.13159	0.0311333
0	-0.935168	-0.459135
1	-0.907409	-0.347967
0	-1.08596	-0.603372
0	-0.793799	-0.138635
0	-1.14935	-0.436595
1	-0.871377	0.487955
0	-0.788793	-0.453753
0	-1.00057	-0.508553
0	-0.682967	-0.27454
0	-1.00586	-0.0498677
1	-1.05295	-0.889216
0	-1.17171	-0.503351
1	-1.06789	-0.376372
0	-0.999349	-0.673985
0	-0.857116	0.0243656
0	-0.975512	-0.163584
0	-1.0088	-0.564325
0	-1.12555	-0.524708
0	-1.00324	-0.330633
0	-1.06528	-0.474003
1	-0.824896	-0.207386
1	-0.86499	-0.115089
0	-1.08554	-0.544202
0	-0.929449	-0.269815
1	-1.12736	-0.133393
1	-0.787207	-0.12939
1	-0.975203	-0.437375
1	-1.06365	-0.518657
1	-1.01442	-0.762309
1	-0.366485	0.0825618
1	-0.947928	-0.330647
1	-1.08418	-0.346108
1	-0.821954	-0.679407
1	-0.820822	-0.35479
1	-0.936995	-0.563798
1	-1.02166	-0.401583
1	-0.779689	0.735914
1	-0.817077	-0.305429
1	-1.1425	-0.756887
1	-0.92943	-0.682403
1	-1.10821	-0.518512
1	-1.09855	-0.623218
1	-1.08547	-0.265792
1	-0.882545	-0.360101
1	-1.17068	-0.731015
1	-0.705719	0.463899
1	-0.960807	-0.369868
1	-1.07664	-0.491491
1	-1.05729	-0.460802
1	-0.781082	-0.269113
1	-0.877553	-0.343528
1	-0.365384	0.607157
1	-1.00468	-0.503971
1	-0.963514	-0.77449
1	-0.839807	-0.355563
1	-0.749175	-0.204482
1	-0.743395	0.0733372
1	-0.911493	-0.0209848
1	-0.879144	-0.156892
1	-0.842235	-0.0619309
1	-0.842126	-0.301619
1	-0.843453	-0.346968
1	-0.94994	-0.250532
1	-0.816412	0.54754
1	-0.678253	-0.140933
1	-0.840162	0.188088
1	-1.09047	-0.534044
1	-0.944434	-0.383098
1	-0.944457	-0.533397
1	-0.995323	-0.364774
1	-0.941695	-0.761498
1	-0.627272	-0.0587922
1	-0.982468	-0.37752
1	-1.01045	-0.567974
1	-0.977593	-0.707595
1	-0.820252	-0.0707185
1	-1.01271	-0.430947
1	-0.802105	-0.485457
1	-0.904276	-0.335469
1	-1.08952	-0.342292
1	-0.919564	-0.326218
1	-0.915878	-0.324839
1	-0.597937	-0.14388
1	-0.807299	-0.126428
1	-0.875049	-0.11495
1	-1.11441	-0.58894
1	-0.922048	-0.371512
1	-0.909582	-0.1414
1	-0.93152	-0.486309
1	-0.827438	0.000951301
1	-1.07987	-0.539016
1	-1.06097	-0.307757
1	-0.865242	-0.474913
1	-1.03901	-0.796653
1	-0.746483	0.37084
1	-0.680232	-0.296788
1	-0.971902	-0.477453
1	-0.851502	-0.0209946
1	1.49592	0.416396
1	-0.7496	0.499036
1	-1.15072	-0.713519
1	-1.07865	-0.478676
1	-1.00304	-0.557029
1	-0.748392	1.11928
1	-0.964512	-0.532409
1	-0.901067	-0.348366
1	-0.996408	-0.618986
1	-1.09956	-0.715284
1	-0.792232	-0.650704
1	-0.855392	-0.811456
1	-0.943188	-0.26204
1	-1.10714	-0.628657
1	-0.829747	-0.287754
1	-0.92551	-0.448335
1	-0.882587	-0.458027
1	-0.786384	-0.431842
1	-1.00368	-0.600916
1	-0.939128	-0.292893
1	-1.07916	-0.203969
1	-0.9374	-0.197014
1	-0.984761	-0.36675
1	-0.644674	0.454371
1	-1.28772	-0.577897
1	-0.888637	-0.369461
1	-0.941648	-0.504358
1	-0.673212	-0.511366
1	-0.917845	-0.501983
1	-0.867207	-0.575322
1	-0.678231	-0.247045
1	-0.79944	-0.0773075
1	-0.673881	0.0893116
1	-0.986791	-0.430765
1	-0.784174	-0.355474
1	-0.75065	-0.419925
1	-0.496469	-0.361922
1	-0.975821	-0.0327551
1	-0.895507	-0.23829
1	-0.966469	-0.407154
1	-0.785552	-0.24954
1	-0.994628	-0.551578
1	-0.930614	-0.235514
1	-0.876001	-0.284233

## Sheet: Fig. 1g
JHMI								Complete linear regression results
Race (0=White; 1=Black)	Inflammation	IFNG	Plasma cells	T- cells (CD8)	Quartile plasma cells (1=Lowest; 4=Highest)	Quartile D8+ T-cells (1=Lowest; 4=Highest)
0	-0.910277	-0.0411152	100.019	0	1	2		Inflammation
0	-1.02976	-0.638367	0	0	1	1			Estimate	95% confidence interval	p
0	-0.939673	-0.293046	169.59	166.21	3	3		Intercept	-0.931969	-0.97819872 to -0.88573975	<0.001
0	-1.12254	-0.484492	17.9888	169.378	3	1		Quartile D8+ T-cells (1=Lowest; 4=Highest)
1	-1.02742	-0.173476	40.1128	122.975	2	1		1	Reference
0	-0.870079	-0.134284	95.8036	320.783	4	2		2	-0.0453453	-0.11072367 to 0.02003305	0.173
0	-1.01427	-0.266744	67.1064	592.785	4	1		3	-0.0004105	-0.06578888 to 0.06496784	0.99
0	-0.904596	-0.662959	392.076	165.598	3	4		4	0.0253888	-0.03998953 to 0.09076719	0.445
0	-0.851958	0.425935	396.784	625.603	4	4
0	-0.940669	-0.462117	43.5319	382.259	4	1			Estimate	95% confidence interval	p
0	-1.08261	-0.587799	71.0417	0	1	1		Intercept	-1.00836	-1.05336393 to -0.9633522	<0.001
1	-0.87493	-0.0224361	77.4543	199.44	3	2		Quartile plasma cells (1=Lowest; 4=Highest)
0	-1.08348	-0.573058	169.682	197.92	3	3		1	Reference
0	-0.961508	-0.669321	65.4747	72.0456	2	1		2	0.05252	-0.01112961 to 0.1161662	0.105
1	-0.979517	-0.269376	239.627	0	1	4		3	0.08773	0.02408378 to 0.1513796	0.007
0	-0.983673	-0.437212	75.9837	0	1	1		4	0.14494	0.08129031 to 0.2085862	<0.001
0	-0.98924	-0.4516	0	0	1	1
0	-1.07779	-0.388623	215.787	0	1	3		IFNG
1	-0.938649	-0.642605	248.736	114.953	2	4			Estimate	95% confidence interval	p
1	-0.231255	0.267208	145.072	558.552	4	2		Intercept	-0.36184	-0.43259586 to -0.29108339	<0.001
0	-0.874642	-0.279911	78.9945	299.108	4	2		Quartile D8+ T-cells (1=Lowest; 4=Highest)
0	-0.979149	-0.591109	56.493	151.117	2	1		1	Reference
0	-1.14714	-0.333967	122.227	65.1378	2	2		2	-0.04688	-0.14693989 to 0.05318895	0.357
0	-0.856435	-0.159343	98.4887	102.304	2	2		3	0.01956	-0.08050138 to 0.11962747	0.701
0	-0.725015	0.265585	128.309	0	1	2		4	0.12943	0.02936431 to 0.22949316	0.011
0	-0.839495	0.245906	0	656.511	4	1
1	-0.956777	-0.692848	34.1039	249.951	3	1			Estimate	95% confidence interval	p
0	-0.940791	-0.604607	82.6823	180.27	3	2		Intercept	-0.47655	-0.54414783 to -0.4089605	<0.001
0	-1.01868	-0.485656	153.192	132.072	2	3		Quartile plasma cells (1=Lowest; 4=Highest)
0	-0.878042	0.299566	89.7919	0	1	2		1	Reference
0	-1.06522	-0.321444	153.881	0	1	3		2	0.10989	0.01429412 to 0.2054779	0.024
1	-1.01236	-0.387505	130.25	271.017	3	2		3	0.13888	0.04328671 to 0.2344704	0.005
0	-0.992016	-0.422964	0	360.602	4	1		4	0.31221	0.21661809 to 0.4078018	<0.001
1	-1.00683	-0.685988	10.372	0	1	1
1	-0.984203	0.441468	797.025	21.0589	2	4
0	-0.843805	-0.369521	419.049	285.399	3	4
0	-1.08219	-0.179611	116.807	367.011	4	2
0	-1.04573	-0.519241	47.0371	181.389	3	1
0	-0.898422	-0.0967502	76.7409	24.2128	2	2
0	-0.84449	-0.426539	3.98621	217.224	3	1
0	-0.916876	0.0212485	67.8467	250.98	3	1
0	-1.0272	-0.800591	98.5017	234.744	3	2
0	-0.929881	-0.6156	97.0383	172.049	3	2
0	-0.927412	-0.282359	269.923	164.811	2	4
0	-1.01982	-0.52493	1.00757	103.002	2	1
0	-1.01058	-0.796523	195.456	60.313	2	3
0	-1.04591	-0.508478	130.212	256.273	3	2
0	-1.05011	-0.517725	224.964	688.294	4	3
0	-1.09509	-0.307243	257.597	507.17	4	4
0	-1.03879	-0.377715	0	0	1	1
0	-0.951408	-0.436206	309.618	510.9	4	4
0	-1.20083	-0.734071	0	3.86544	1	1
0	-1.0456	-0.214835	254.843	137.686	2	4
0	-0.873849	0.189596	257.062	774.109	4	4
0	-1.23849	-0.603441	140.563	433.982	4	2
0	-1.03544	-0.813352	105.867	48.2509	2	2
0	-1.07818	-0.671311	147.361	0	1	3
0	-1.00266	-0.583747	91.7486	69.9268	2	2
0	-0.898211	-0.158962	189.031	526.355	4	3
0	-0.987339	-0.36525	131.629	344.171	4	2
0	-0.881413	-0.0498688	71.5883	314.695	4	1
0	-0.644511	0.0455791	199.504	229.447	3	3
0	-0.951704	-0.528137	162.999	0	1	3
0	-1.04124	-0.353973	198.451	269.351	3	3
1	-0.985949	0.149	291.844	100.004	2	4
0	-0.928231	0.0770716	106.829	663.465	4	2
0	-1.04711	-0.393825	194.952	324.778	4	3
0	-0.954342	-0.378686	158.599	286.842	3	3
0	-0.912426	-0.15184	483.558	201.805	3	4
0	-0.97945	-0.302647	65.797	200.494	3	1
1	-1.13499	-0.50083	67.8302	93.0805	2	1
0	-1.20539	-0.352842	0	125.491	2	1
0	-1.02493	-0.548273	133.408	190.757	3	2
0	-0.688225	-0.361731	0	166.48	3	1
0	-1.19626	-0.636468	92.7436	210.315	3	2
0	-0.979298	-0.906782	0	18.9606	1	1
1	-1.1537	-0.66826	203.573	29.545	2	3
0	-1.14239	-0.529273	0	101.597	2	1
0	-1.06978	-0.75419	0	137.027	2	1
0	-1.04793	-0.433863	103.37	0	1	2
0	-1.29831	-0.46333	91.4228	113.681	2	2
0	-1.1262	-0.655133	108.308	242.7	3	2
0	-1.10389	-0.106476	0	290.197	4	1
0	-0.776351	-0.0914402	77.3711	399.266	4	2
0	-1.0443	-0.13647	232.398	201.955	3	3
1	-1.01275	-0.37174	163.163	0	1	3
0	-0.833555	-0.487533	0	186.91	3	1
0	-1.0647	-0.562814	0	347.928	4	1
0	-0.693556	0.444028	188.528	200.409	3	3
1	-1.14736	-0.130096	126.554	30.4759	2	2
0	-1.15836	-0.188701	75.2618	229.265	3	1
0	-0.81772	-0.283758	127.478	179.556	3	2
0	-0.757715	-0.410714	121.426	534.171	4	2
0	-0.630496	0.324116	616.907	603.045	4	4
0	-0.922697	-0.301023	213.339	694.553	4	3
0	-0.828348	-0.257795	125.639	145.887	2	2
1	-0.890923	-0.50162	106.316	0	1	2
0	-0.994077	-0.27646	139.765	0	1	2
0	-1.07893	-0.599247	102.753	0	1	2
0	-1.07833	-0.789067	0	229.338	3	1
0	-1.01989	-0.538167	34.2435	241.468	3	1
0	-1.04111	-0.431016	0	507.726	4	1
1	-0.991694	-0.154926	333.775	474.378	4	4
1	-0.956789	-0.264901	360.736	217.283	3	4
0	-0.826919	-0.332348	263.757	72.0163	2	4
0	-0.950521	-0.111477	123.959	231.677	3	2
0	-0.999441	-0.377575	95.8582	233.173	3	2
0	-1.13645	-0.484759	395.733	588.901	4	4
0	-0.999188	-0.572402	122.273	49.3678	2	2
0	-0.917005	-0.0830061	53.2512	335.369	4	1
0	-0.855607	-0.307243	352.364	0	1	4
1	-0.650719	0.299448	0	0	1	1
1	-1.04764	-0.3569	209.666	424.462	4	3
0	-0.986337	-0.713867	42.0547	0	1	1
1	-1.03814	-0.274541	78.2036	0	1	2
0	-1.15405	-0.464013	332.955	109.141	2	4
0	-1.01192	-0.305616	419.677	56.9716	2	4
0	-0.940507	-0.558898	21.0635	0	1	1
0	-1.0944	-0.74791	14.9241	0	1	1
0	-1.04691	-0.617425	79.892	0	1	2
0	-1.0727	-0.692995	340.272	130.748	2	4
0	-0.884796	-0.503904	199.25	254.796	3	3
0	-0.804324	-0.322983	159.943	158.991	2	3
0	-0.974778	-0.560482	173.337	0	1	3
0	-0.739639	0.322387	197.699	229.899	3	3
0	-0.979465	-0.278437	34.3503	452.418	4	1
0	-1.06456	-0.551109	21.0445	0	1	1
0	-0.96289	-0.24279	42.14	366.57	4	1
0	-0.992653	-0.415971	57.2946	7.55795	1	1
0	-0.914102	-0.253975	307.271	686.881	4	4
0	-0.859769	-0.450495	94.1668	0	1	2
0	-1.06662	-0.380656	137.916	380.636	4	2
0	-1.01372	-0.596871	57.6373	144.953	2	1
0	-0.769861	-0.361059	0	0	1	1
0	-1.09108	-0.681122	205.23	87.5934	2	3
0	-1.07179	-0.495381	25.5946	22.9626	2	1
0	-1.16667	-0.842537	110.889	215.586	3	2
1	-0.65416	0.16324	724.402	320.245	4	4
1	-0.711924	0.236635	265.276	0	1	4
1	-0.97142	-0.641089	36.0275	0	1	1
0	-0.99946	-0.0410183	349.705	534.02	4	4
1	-0.963282	-0.519247	145.085	72.2696	2	2
0	-0.605172	0.926835	152.817	0	1	3
0	-1.08597	-0.780637	17.3743	0.151632	1	1
0	-0.935787	-0.62883	0	0	1	1
0	-1.0817	-0.641807	46.4634	325.621	4	1
0	-1.04575	-0.331586	114.633	0	1	2
0	-0.920631	-0.388641	373.808	411.755	4	4
0	-1.09207	-0.499675	149.952	48.1038	2	3
0	-0.972299	-0.22995	93.2912	0	1	2
0	-1.05217	-0.785506	185.661	93.3552	2	3
1	-0.976022	-0.415392	44.3974	0	1	1
0	-1.07944	-0.722367	31.9995	0	1	1
0	-1.01655	-0.448819	107.365	129.8	2	2
0	-1.11881	-0.619392	244.44	282.669	3	4
0	-1.06588	-0.590721	162.2	225.954	3	3
1	-0.836401	-0.193622	69.0112	51.2552	2	1
0	-1.13159	0.0311333	41.195	0	1	1
0	-0.935168	-0.459135	20.2787	309.709	4	1
1	-0.907409	-0.347967	12.058	214.71	3	1
0	-1.08596	-0.603372	93.3104	30.1469	2	2
0	-0.793799	-0.138635	188.243	502.739	4	3
0	-1.14935	-0.436595	0.612776	221.863	3	1
1	-0.871377	0.487955	408.341	98.0959	2	4
0	-0.788793	-0.453753	224.346	330.324	4	3
0	-1.00057	-0.508553	21.4941	111.089	2	1
0	-0.682967	-0.27454	144.934	57.4006	2	2
0	-1.00586	-0.0498677	162.917	169.53	3	3
1	-1.05295	-0.889216	0	167.565	3	1
0	-1.17171	-0.503351	194.127	25.498	2	3
1	-1.06789	-0.376372	0	0	1	1
0	-0.999349	-0.673985	15.7193	0	1	1
0	-0.857116	0.0243656	665.719	523.923	4	4
0	-0.975512	-0.163584	261.246	249.49	3	4
0	-1.0088	-0.564325	145.111	164.081	2	3
0	-1.12555	-0.524708	94.2686	138.047	2	2
0	-1.00324	-0.330633	389.295	97.1935	2	4
0	-1.06528	-0.474003	65.9434	9.35728	1	1
1	-0.824896	-0.207386	355.046	9.57508	1	4
1	-0.86499	-0.115089	516.592	285.714	3	4
0	-1.08554	-0.544202	191.932	357.652	4	3
0	-0.929449	-0.269815	397.224	337.962	4	4
1	-1.12736	-0.133393	196.958	2.70959	1	3
1	-0.787207	-0.12939	417.866	233.551	3	4
1	-0.975203	-0.437375	0	134.087	2	1
1	-1.06365	-0.518657	126.328	301.711	4	2
1	-1.01442	-0.762309	4.12804	22.3959	2	1
1	-0.366485	0.0825618	181.098	637.443	4	3
1	-0.947928	-0.330647	129.179	107.209	2	2
1	-1.08418	-0.346108	100.825	0	1	2
1	-0.821954	-0.679407	167.393	388.792	4	3
1	-0.820822	-0.35479	249.065	470.145	4	4
1	-0.936995	-0.563798	118.236	0	1	2
1	-1.02166	-0.401583	338.251	76.4195	2	4
1	-0.779689	0.735914	308.166	372.447	4	4
1	-0.817077	-0.305429	252.762	44.3047	2	4
1	-1.1425	-0.756887	9.50385	0	1	1
1	-0.92943	-0.682403	330.837	527.256	4	4
1	-1.10821	-0.518512	91.5713	0	1	2
1	-1.09855	-0.623218	138.081	0	1	2
1	-1.08547	-0.265792	193.76	374.993	4	3
1	-0.882545	-0.360101	140.136	246.001	3	2
1	-1.17068	-0.731015	274.168	203.26	3	4
1	-0.705719	0.463899	495.697	253.939	3	4
1	-0.960807	-0.369868	117.864	227.072	3	2
1	-1.07664	-0.491491	19.3821	263.06	3	1
1	-1.05729	-0.460802	296.368	0	1	4
1	-0.781082	-0.269113	117.392	0	1	2
1	-0.877553	-0.343528	255.895	170.253	3	4
1	-0.365384	0.607157	388.445	231.206	3	4
1	-1.00468	-0.503971	116.385	0	1	2
1	-0.963514	-0.77449	0.0744969	0	1	1
1	-0.839807	-0.355563	413.493	210.591	3	4
1	-0.749175	-0.204482	189.659	261.447	3	3
1	-0.743395	0.0733372	327.844	147.173	2	4
1	-0.911493	-0.0209848	444.173	305.374	4	4
1	-0.879144	-0.156892	554.299	173.571	3	4
1	-0.842235	-0.0619309	284.635	354.644	4	4
1	-0.842126	-0.301619	249.941	497	4	4
1	-0.843453	-0.346968	362.035	127.215	2	4
1	-0.94994	-0.250532	167.995	304.99	4	3
1	-0.816412	0.54754	100.078	184.417	3	2
1	-0.678253	-0.140933	328.745	201.633	3	4
1	-0.840162	0.188088	333.789	249.675	3	4
1	-1.09047	-0.534044	63.7341	62.8383	2	1
1	-0.944434	-0.383098	638.132	233.353	3	4
1	-0.944457	-0.533397	134.82	0	1	2
1	-0.995323	-0.364774	472.952	169.36	3	4
1	-0.941695	-0.761498	161.689	165.243	3	3
1	-0.627272	-0.0587922	207.736	374.949	4	3
1	-0.982468	-0.37752	179.884	0	1	3
1	-1.01045	-0.567974	33.8786	85.1572	2	1
1	-0.977593	-0.707595	201.522	70.1972	2	3
1	-0.820252	-0.0707185	217.039	164.535	2	3
1	-1.01271	-0.430947	198.192	361.795	4	3
1	-0.802105	-0.485457	163.987	288.825	3	3
1	-0.904276	-0.335469	215.456	215.807	3	3
1	-1.08952	-0.342292	184.293	304.567	4	3
1	-0.919564	-0.326218	362.841	0	1	4
1	-0.915878	-0.324839	132.41	85.1003	2	2
1	-0.597937	-0.14388	174.942	298.379	4	3
1	-0.807299	-0.126428	209.952	303.171	4	3
1	-0.875049	-0.11495	85.0991	153.052	2	2
1	-1.11441	-0.58894	169.639	210.446	3	3
1	-0.922048	-0.371512	7.77632	477.117	4	1
1	-0.909582	-0.1414	170.259	429.302	4	3
1	-0.93152	-0.486309	36.3756	82.8648	2	1
1	-0.827438	0.000951301	315.956	192.221	3	4
1	-1.07987	-0.539016	4.76723	36.1967	2	1
1	-1.06097	-0.307757	233.77	382.288	4	3
1	-0.865242	-0.474913	223.94	26.8198	2	3
1	-1.03901	-0.796653	0	240.171	3	1
1	-0.746483	0.37084	196.728	0	1	3
1	-0.680232	-0.296788	238.735	32.5975	2	4
1	-0.971902	-0.477453	211.133	97.764	2	3
1	-0.851502	-0.0209946	91.6889	313.711	4	2
1	1.49592	0.416396	297.899	0	1	4
1	-0.7496	0.499036	182.662	1.0846	1	3
1	-1.15072	-0.713519	256.048	0	1	4
1	-1.07865	-0.478676	283.733	687.536	4	4
1	-1.00304	-0.557029	213.784	44.8801	2	3
1	-0.748392	1.11928	465.813	0	1	4
1	-0.964512	-0.532409	171.443	148.8	2	3
1	-0.901067	-0.348366	133.714	364.704	4	2
1	-0.996408	-0.618986	94.5782	93.7945	2	2
1	-1.09956	-0.715284	90.6483	0	1	2
1	-0.792232	-0.650704	103.788	82.236	2	2
1	-0.855392	-0.811456	175.465	74.0694	2	3
1	-0.943188	-0.26204	280.709	257.55	3	4
1	-1.10714	-0.628657	160.72	0	1	3
1	-0.829747	-0.287754	365.232	539.364	4	4
1	-0.92551	-0.448335	488.994	251.791	3	4
1	-0.882587	-0.458027	139.343	0	1	2
1	-0.786384	-0.431842	220.676	333.755	4	3
1	-1.00368	-0.600916	138.487	351.855	4	2
1	-0.939128	-0.292893	164.409	0	1	3
1	-1.07916	-0.203969	158.428	144.675	2	3
1	-0.9374	-0.197014	235.075	97.847	2	4
1	-0.984761	-0.36675	206.811	215.133	3	3
1	-0.644674	0.454371	336.678	106.936	2	4
1	-1.28772	-0.577897	0	0	1	1
1	-0.888637	-0.369461	192.414	315.181	4	3
1	-0.941648	-0.504358	243.894	0	1	4
1	-0.673212	-0.511366	179.681	234.158	3	3
1	-0.917845	-0.501983	101.45	146.318	2	2
1	-0.867207	-0.575322	129.858	0	1	2
1	-0.678231	-0.247045	246.326	1.14746	1	4
1	-0.79944	-0.0773075	180.258	18.4532	1	3
1	-0.673881	0.0893116	143.01	417.453	4	2
1	-0.986791	-0.430765	220.362	223.629	3	3
1	-0.784174	-0.355474	153.563	140.455	2	3
1	-0.75065	-0.419925	151.418	183.959	3	3
1	-0.496469	-0.361922	146.61	0	1	3
1	-0.975821	-0.0327551	250.524	394.688	4	4
1	-0.895507	-0.23829	293.718	522.425	4	4
1	-0.966469	-0.407154	198.315	142.881	2	3
1	-0.785552	-0.24954	128.293	398.225	4	2
1	-0.994628	-0.551578	125.808	204.438	3	2
1	-0.930614	-0.235514	463.21	275.459	3	4
1	-0.876001	-0.284233	388.904	297.745	4	4

## Sheet: Fig. 2a
JHMI
Plasam cell content (scaled)	Tertiary lymphoid structure signature (scaled)	Inflammation	Inflammation (1=Below median; 2=Above median)
-0.513047	0.47	-0.910277	2
-1.23428	-0.124118	-1.02976	1
-0.0113687	-0.722329	-0.939673	2
-1.10456	0.693679	-1.12254	1
-0.945026	-0.991478	-1.02742	1
-0.543442	-0.703128	-0.870079	2
-0.750376	-0.686197	-1.01427	1
1.59297	2.23756	-0.904596	2
1.62691	1.87594	-0.851958	2
-0.920371	-0.645977	-0.940669	2
-0.722	-0.980036	-1.08261	1
-0.675758	-1.29768	-0.87493	2
-0.0107083	-1.79713	-1.08348	1
-0.762142	0.336027	-0.961508	2
0.493663	1.5743	-0.979517	1
-0.686363	0.461234	-0.983673	1
-1.23428	1.14265	-0.98924	1
0.321753	-0.794924	-1.07779	1
0.559345	-0.825088	-0.938649	2
-0.188167	3.47612	-0.231255	2
-0.664652	-0.913174	-0.874642	2
-0.826909	0.108723	-0.979149	1
-0.352907	-0.163157	-1.14714	1
-0.52408	1.36397	-0.856435	2
-0.309048	-0.213495	-0.725015	2
-1.23428	0.75794	-0.839495	2
-0.988356	-0.260672	-0.956777	2
-0.63806	-0.316667	-0.940791	2
-0.129615	-0.624866	-1.01868	1
-0.586793	-0.239134	-0.878042	2
-0.124646	-0.799273	-1.06522	1
-0.295049	-1.43048	-1.01236	1
-1.23428	0.379684	-0.992016	1
-1.15949	-0.415564	-1.00683	1
4.51303	0.435599	-0.984203	1
1.78747	1.58483	-0.843805	2
-0.391989	0.178251	-1.08219	1
-0.895096	-1.09992	-1.04573	1
-0.680903	-0.578082	-0.898422	2
-1.20553	-0.270555	-0.84449	2
-0.745038	-0.639878	-0.916876	2
-0.523986	0.392751	-1.0272	1
-0.534539	-0.661255	-0.929881	2
0.712128	-0.289292	-0.927412	2
-1.22701	1.10415	-1.01982	1
0.175143	1.40939	-1.01058	1
-0.295328	-0.788058	-1.04591	1
0.387928	-0.200747	-1.05011	1
0.623241	0.709223	-1.09509	1
-1.23428	-1.10628	-1.03879	1
0.998363	0.516309	-0.951408	2
-1.23428	0.119945	-1.20083	1
0.603387	-0.171022	-1.0456	1
0.619382	1.55554	-0.873849	2
-0.220683	-0.170015	-1.23849	1
-0.470877	-0.362917	-1.03544	1
-0.171663	-0.135745	-1.07818	1
-0.572683	1.04802	-1.00266	1
0.128814	0.816508	-0.898211	2
-0.28511	-1.76588	-0.987339	1
-0.718058	-1.24929	-0.881413	2
0.204339	-0.499257	-0.644511	2
-0.0588971	-0.290229	-0.951704	2
0.196744	-0.582851	-1.04124	1
0.870193	0.717789	-0.985949	1
-0.463938	-0.0513468	-0.928231	2
0.171509	-0.909745	-1.04711	1
-0.0906294	-1.75395	-0.954342	2
2.25264	-1.84123	-0.912426	2
-0.759819	-0.325025	-0.97945	1
-0.745157	-1.05208	-1.13499	1
-1.23428	-0.13518	-1.20539	1
-0.272277	0.063535	-1.02493	1
-1.23428	-0.651522	-0.688225	2
-0.565508	-0.384781	-1.19626	1
-1.23428	-0.641915	-0.979298	1
0.233678	1.00294	-1.1537	1
-1.23428	1.19809	-1.14239	1
-1.23428	-0.6316	-1.06978	1
-0.488882	0.221699	-1.04793	1
-0.575032	0.0869156	-1.29831	1
-0.453276	-2.19742	-1.1262	1
-1.23428	-0.182066	-1.10389	1
-0.676358	1.58098	-0.776351	2
0.441535	-1.00221	-1.0443	1
-0.0577194	-0.588821	-1.01275	1
-1.23428	-2.23584	-0.833555	2
-1.23428	-0.542552	-1.0647	1
0.125186	2.36371	-0.693556	2
-0.321701	0.637425	-1.14736	1
-0.691569	0.45508	-1.15836	1
-0.315041	-0.548933	-0.81772	2
-0.358677	-0.379487	-0.757715	2
3.21421	2.98215	-0.630496	2
0.304103	2.03395	-0.922697	2
-0.328298	-0.533279	-0.828348	2
-0.467639	-1.48761	-0.890923	2
-0.226437	-0.42581	-0.994077	1
-0.493329	-0.847063	-1.07893	1
-1.23428	-0.415406	-1.07833	1
-0.98735	-0.626653	-1.01989	1
-1.23428	-1.53162	-1.04111	1
1.17256	0.301979	-0.991694	1
1.36697	1.771	-0.956789	2
0.667665	1.27413	-0.826919	2
-0.340414	0.624744	-0.950521	2
-0.543049	-0.898213	-0.999441	1
1.61934	0.339202	-1.13645	1
-0.352571	-1.1804	-0.999188	1
-0.850286	0.42107	-0.917005	2
1.3066	1.04103	-0.855607	2
-1.23428	3.57633	-0.650719	2
0.277612	0.248198	-1.04764	1
-0.931023	-1.79473	-0.986337	1
-0.670356	-2.28846	-1.03814	1
1.16665	-0.127192	-1.15405	1
1.79199	-1.96817	-1.01192	1
-1.08239	-1.6467	-0.940507	2
-1.12666	-1.36545	-1.0944	1
-0.65818	0.120452	-1.04691	1
1.21941	1.27021	-1.0727	1
0.202502	-0.509395	-0.884796	2
-0.080935	-0.0252243	-0.804324	2
0.0156493	-1.24249	-0.974778	1
0.191317	0.62967	-0.739639	2
-0.98658	-1.72756	-0.979465	1
-1.08253	-0.261955	-1.06456	1
-0.930408	-0.396482	-0.96289	2
-0.821129	-1.58527	-0.992653	1
0.98144	0.59306	-0.914102	2
-0.555245	0.135527	-0.859769	2
-0.239774	-0.849656	-1.06662	1
-0.818658	-1.01757	-1.01372	1
-1.23428	-1.19077	-0.769861	2
0.245628	0.274921	-1.09108	1
-1.04972	-1.44308	-1.07179	1
-0.434664	0.546695	-1.16667	1
3.98935	-0.0427188	-0.65416	2
0.678613	2.06129	-0.711924	2
-0.974485	0.0312181	-0.97142	1
1.28743	-0.627689	-0.99946	1
-0.188076	-0.329883	-0.963282	2
-0.132319	2.07839	-0.605172	2
-1.10899	-0.463991	-1.08597	1
-1.23428	-1.2247	-0.935787	2
-0.899232	0.0432236	-1.0817	1
-0.407662	-0.696608	-1.04575	1
1.46124	0.558299	-0.920631	2
-0.152982	-1.48613	-1.09207	1
-0.561559	-0.0622171	-0.972299	1
0.104514	0.611419	-1.05217	1
-0.91413	-1.16249	-0.976022	1
-1.00353	0.00268557	-1.07944	1
-0.460074	-0.481733	-1.01655	1
0.528365	-0.813038	-1.11881	1
-0.0646601	1.15774	-1.06588	1
-0.736641	-0.067904	-0.836401	2
-0.937223	-1.2603	-1.13159	1
-1.08805	-0.129888	-0.935168	2
-1.14733	-0.677605	-0.907409	2
-0.561421	0.843267	-1.08596	1
0.123132	0.802396	-0.793799	2
-1.22986	-0.161162	-1.14935	1
1.71025	2.88782	-0.871377	2
0.383468	-0.704279	-0.788793	2
-1.07929	-0.706733	-1.00057	1
-0.189168	-1.33131	-0.682967	2
-0.0594927	-1.08233	-1.00586	1
-1.23428	0.523856	-1.05295	1
0.165564	-1.62326	-1.17171	1
-1.23428	-1.20877	-1.06789	1
-1.12093	-0.71683	-0.999349	1
3.56619	2.25063	-0.857116	2
0.649552	-0.840686	-0.975512	1
-0.187888	-0.0766703	-1.0088	1
-0.554511	-0.873695	-1.12555	1
1.57291	-0.510372	-1.00324	1
-0.758763	-0.574801	-1.06528	1
1.32594	0.213712	-0.824896	2
2.49084	0.934066	-0.86499	2
0.149736	-0.434692	-1.08554	1
1.63008	-0.963099	-0.929449	2
0.18598	1.39233	-1.12736	1
1.77893	-0.00927387	-0.787207	2
-1.23428	-0.351364	-0.975203	1
-0.323335	-0.581947	-1.06365	1
-1.20451	-0.145737	-1.01442	1
0.071615	0.529966	-0.366485	2
-0.30277	0.284545	-0.947928	2
-0.507233	0.308018	-1.08418	1
-0.027217	-0.863291	-0.821954	2
0.561722	0.245111	-0.820822	2
-0.381684	0.267204	-0.936995	2
1.20484	-0.264129	-1.02166	1
0.98789	0.92916	-0.779689	2
0.588379	0.379453	-0.817077	2
-1.16575	-1.2022	-1.1425	1
1.15138	0.203313	-0.92943	2
-0.573961	-0.00339168	-1.10821	1
-0.238584	-1.35968	-1.09855	1
0.162915	-0.32367	-1.08547	1
-0.223763	2.03392	-0.882545	2
0.742736	-0.0657885	-1.17068	1
2.34017	-0.0739847	-0.705719	2
-0.384367	0.00613598	-0.960807	2
-1.09451	0.518609	-1.07664	1
0.902821	-0.079122	-1.05729	1
-0.38777	0.0913928	-0.781082	2
0.610972	0.577974	-0.877553	2
1.56678	0.570738	-0.365384	2
-0.395032	0.781276	-1.00468	1
-1.23374	-1.55555	-0.963514	2
1.7474	0.419364	-0.839807	2
0.133344	1.88442	-0.749175	2
1.12979	0.447573	-0.743395	2
1.96863	1.39461	-0.911493	2
2.76275	-0.0023405	-0.879144	2
0.81821	0.532462	-0.842235	2
0.568037	0.901024	-0.842126	2
1.37634	0.115692	-0.843453	2
-0.0228702	0.402571	-0.94994	2
-0.512616	0.221366	-0.816412	2
1.13629	0.920664	-0.678253	2
1.17266	-1.26691	-0.840162	2
-0.774694	-0.516283	-1.09047	1
3.36726	0.33157	-0.944434	2
-0.262093	-0.67611	-0.944457	2
2.17616	0.951447	-0.995323	1
-0.0683473	-0.254302	-0.941695	2
0.263697	0.869556	-0.627272	2
0.0628587	-0.269392	-0.982468	1
-0.989981	-0.490915	-1.01045	1
0.218888	0.0605421	-0.977593	1
0.330778	0.912861	-0.820252	2
0.194874	0.675899	-1.01271	1
-0.0517725	0.247062	-0.802105	2
0.319368	0.266794	-0.904276	2
0.0946513	0.646963	-1.08952	1
1.38215	0.481362	-0.919564	2
-0.279476	-0.633064	-0.915878	2
0.0272217	0.464933	-0.597937	2
0.279678	-0.594112	-0.807299	2
-0.620632	-0.238983	-0.875049	2
-0.0110211	-1.08323	-1.11441	1
-1.1782	0.535178	-0.922048	2
-0.00654962	0.760994	-0.909582	2
-0.971975	-0.158112	-0.93152	2
1.04407	1.19198	-0.827438	2
-1.1999	0.475042	-1.07987	1
0.451431	-0.796474	-1.06097	1
0.380545	1.57119	-0.865242	2
-1.23428	0.242867	-1.03901	1
0.184322	0.139364	-0.746483	2
0.487227	1.29962	-0.680232	2
0.288195	0.50393	-0.971902	1
-0.573113	0.33699	-0.851502	2
0.913861	2.76975	1.49592	2
0.0828911	0.557826	-0.7496	2
0.612074	0.162261	-1.15072	1
0.811705	0.699133	-1.07865	1
0.30731	-0.664387	-1.00304	1
2.12468	0.533643	-0.748392	2
0.00199051	-0.316341	-0.964512	1
-0.270072	-0.529591	-0.901067	2
-0.552279	-0.141777	-0.996408	1
-0.580617	-0.339355	-1.09956	1
-0.485864	0.325176	-0.792232	2
0.0309927	-0.161981	-0.855392	2
0.789902	-0.70839	-0.943188	2
-0.0753324	0.05967	-1.10714	1
1.39939	0.00960646	-0.829747	2
2.29183	0.710235	-0.92551	2
-0.229482	0.858575	-0.882587	2
0.357008	-0.584491	-0.786384	2
-0.235652	0.184662	-1.00368	1
-0.0487344	-2.02928	-0.939128	2
-0.0918607	0.490755	-1.07916	1
0.46084	-1.07571	-0.9374	2
0.257025	0.483375	-0.984761	1
1.19349	3.90012	-0.644674	2
-1.23428	-0.120873	-1.28772	1
0.153209	0.712391	-0.888637	2
0.524429	-0.209819	-0.941648	2
0.0613965	0.78402	-0.673212	2
-0.502727	0.722259	-0.917845	2
-0.297877	-0.877845	-0.867207	2
0.54197	0.308171	-0.678231	2
0.0655564	-0.0360552	-0.79944	2
-0.203039	0.213869	-0.673881	2
0.354743	-0.728826	-0.986791	1
-0.126945	-0.00742737	-0.784174	2
-0.142413	0.40191	-0.75065	2
-0.17708	1.02665	-0.496469	2
0.572243	0.165814	-0.975821	1
0.883712	-0.821301	-0.895507	2
0.195766	-0.217022	-0.966469	1
-0.309161	0.624853	-0.785552	2
-0.32708	1.00172	-0.994628	1
2.10591	0.0625836	-0.930614	2
1.57009	0.658272	-0.876001	2

## Sheet: Fig. 2b
JHMI
Plasam cell content (scaled)	Tertiary lymphoid structure signature (scaled)	IFNG	IFNG (1=Below median; 2=Above median)
-0.513047	0.47	-0.0411152	2
-1.23428	-0.124118	-0.638367	1
-0.0113687	-0.722329	-0.293046	2
-1.10456	0.693679	-0.484492	1
-0.945026	-0.991478	-0.173476	2
-0.543442	-0.703128	-0.134284	2
-0.750376	-0.686197	-0.266744	2
1.59297	2.23756	-0.662959	1
1.62691	1.87594	0.425935	2
-0.920371	-0.645977	-0.462117	1
-0.722	-0.980036	-0.587799	1
-0.675758	-1.29768	-0.0224361	2
-0.0107083	-1.79713	-0.573058	1
-0.762142	0.336027	-0.669321	1
0.493663	1.5743	-0.269376	2
-0.686363	0.461234	-0.437212	1
-1.23428	1.14265	-0.4516	1
0.321753	-0.794924	-0.388623	1
0.559345	-0.825088	-0.642605	1
-0.188167	3.47612	0.267208	2
-0.664652	-0.913174	-0.279911	2
-0.826909	0.108723	-0.591109	1
-0.352907	-0.163157	-0.333967	2
-0.52408	1.36397	-0.159343	2
-0.309048	-0.213495	0.265585	2
-1.23428	0.75794	0.245906	2
-0.988356	-0.260672	-0.692848	1
-0.63806	-0.316667	-0.604607	1
-0.129615	-0.624866	-0.485656	1
-0.586793	-0.239134	0.299566	2
-0.124646	-0.799273	-0.321444	2
-0.295049	-1.43048	-0.387505	1
-1.23428	0.379684	-0.422964	1
-1.15949	-0.415564	-0.685988	1
4.51303	0.435599	0.441468	2
1.78747	1.58483	-0.369521	2
-0.391989	0.178251	-0.179611	2
-0.895096	-1.09992	-0.519241	1
-0.680903	-0.578082	-0.0967502	2
-1.20553	-0.270555	-0.426539	1
-0.745038	-0.639878	0.0212485	2
-0.523986	0.392751	-0.800591	1
-0.534539	-0.661255	-0.6156	1
0.712128	-0.289292	-0.282359	2
-1.22701	1.10415	-0.52493	1
0.175143	1.40939	-0.796523	1
-0.295328	-0.788058	-0.508478	1
0.387928	-0.200747	-0.517725	1
0.623241	0.709223	-0.307243	2
-1.23428	-1.10628	-0.377715	1
0.998363	0.516309	-0.436206	1
-1.23428	0.119945	-0.734071	1
0.603387	-0.171022	-0.214835	2
0.619382	1.55554	0.189596	2
-0.220683	-0.170015	-0.603441	1
-0.470877	-0.362917	-0.813352	1
-0.171663	-0.135745	-0.671311	1
-0.572683	1.04802	-0.583747	1
0.128814	0.816508	-0.158962	2
-0.28511	-1.76588	-0.36525	2
-0.718058	-1.24929	-0.0498688	2
0.204339	-0.499257	0.0455791	2
-0.0588971	-0.290229	-0.528137	1
0.196744	-0.582851	-0.353973	2
0.870193	0.717789	0.149	2
-0.463938	-0.0513468	0.0770716	2
0.171509	-0.909745	-0.393825	1
-0.0906294	-1.75395	-0.378686	1
2.25264	-1.84123	-0.15184	2
-0.759819	-0.325025	-0.302647	2
-0.745157	-1.05208	-0.50083	1
-1.23428	-0.13518	-0.352842	2
-0.272277	0.063535	-0.548273	1
-1.23428	-0.651522	-0.361731	2
-0.565508	-0.384781	-0.636468	1
-1.23428	-0.641915	-0.906782	1
0.233678	1.00294	-0.66826	1
-1.23428	1.19809	-0.529273	1
-1.23428	-0.6316	-0.75419	1
-0.488882	0.221699	-0.433863	1
-0.575032	0.0869156	-0.46333	1
-0.453276	-2.19742	-0.655133	1
-1.23428	-0.182066	-0.106476	2
-0.676358	1.58098	-0.0914402	2
0.441535	-1.00221	-0.13647	2
-0.0577194	-0.588821	-0.37174	2
-1.23428	-2.23584	-0.487533	1
-1.23428	-0.542552	-0.562814	1
0.125186	2.36371	0.444028	2
-0.321701	0.637425	-0.130096	2
-0.691569	0.45508	-0.188701	2
-0.315041	-0.548933	-0.283758	2
-0.358677	-0.379487	-0.410714	1
3.21421	2.98215	0.324116	2
0.304103	2.03395	-0.301023	2
-0.328298	-0.533279	-0.257795	2
-0.467639	-1.48761	-0.50162	1
-0.226437	-0.42581	-0.27646	2
-0.493329	-0.847063	-0.599247	1
-1.23428	-0.415406	-0.789067	1
-0.98735	-0.626653	-0.538167	1
-1.23428	-1.53162	-0.431016	1
1.17256	0.301979	-0.154926	2
1.36697	1.771	-0.264901	2
0.667665	1.27413	-0.332348	2
-0.340414	0.624744	-0.111477	2
-0.543049	-0.898213	-0.377575	1
1.61934	0.339202	-0.484759	1
-0.352571	-1.1804	-0.572402	1
-0.850286	0.42107	-0.0830061	2
1.3066	1.04103	-0.307243	2
-1.23428	3.57633	0.299448	2
0.277612	0.248198	-0.3569	2
-0.931023	-1.79473	-0.713867	1
-0.670356	-2.28846	-0.274541	2
1.16665	-0.127192	-0.464013	1
1.79199	-1.96817	-0.305616	2
-1.08239	-1.6467	-0.558898	1
-1.12666	-1.36545	-0.74791	1
-0.65818	0.120452	-0.617425	1
1.21941	1.27021	-0.692995	1
0.202502	-0.509395	-0.503904	1
-0.080935	-0.0252243	-0.322983	2
0.0156493	-1.24249	-0.560482	1
0.191317	0.62967	0.322387	2
-0.98658	-1.72756	-0.278437	2
-1.08253	-0.261955	-0.551109	1
-0.930408	-0.396482	-0.24279	2
-0.821129	-1.58527	-0.415971	1
0.98144	0.59306	-0.253975	2
-0.555245	0.135527	-0.450495	1
-0.239774	-0.849656	-0.380656	1
-0.818658	-1.01757	-0.596871	1
-1.23428	-1.19077	-0.361059	2
0.245628	0.274921	-0.681122	1
-1.04972	-1.44308	-0.495381	1
-0.434664	0.546695	-0.842537	1
3.98935	-0.0427188	0.16324	2
0.678613	2.06129	0.236635	2
-0.974485	0.0312181	-0.641089	1
1.28743	-0.627689	-0.0410183	2
-0.188076	-0.329883	-0.519247	1
-0.132319	2.07839	0.926835	2
-1.10899	-0.463991	-0.780637	1
-1.23428	-1.2247	-0.62883	1
-0.899232	0.0432236	-0.641807	1
-0.407662	-0.696608	-0.331586	2
1.46124	0.558299	-0.388641	1
-0.152982	-1.48613	-0.499675	1
-0.561559	-0.0622171	-0.22995	2
0.104514	0.611419	-0.785506	1
-0.91413	-1.16249	-0.415392	1
-1.00353	0.00268557	-0.722367	1
-0.460074	-0.481733	-0.448819	1
0.528365	-0.813038	-0.619392	1
-0.0646601	1.15774	-0.590721	1
-0.736641	-0.067904	-0.193622	2
-0.937223	-1.2603	0.0311333	2
-1.08805	-0.129888	-0.459135	1
-1.14733	-0.677605	-0.347967	2
-0.561421	0.843267	-0.603372	1
0.123132	0.802396	-0.138635	2
-1.22986	-0.161162	-0.436595	1
1.71025	2.88782	0.487955	2
0.383468	-0.704279	-0.453753	1
-1.07929	-0.706733	-0.508553	1
-0.189168	-1.33131	-0.27454	2
-0.0594927	-1.08233	-0.0498677	2
-1.23428	0.523856	-0.889216	1
0.165564	-1.62326	-0.503351	1
-1.23428	-1.20877	-0.376372	2
-1.12093	-0.71683	-0.673985	1
3.56619	2.25063	0.0243656	2
0.649552	-0.840686	-0.163584	2
-0.187888	-0.0766703	-0.564325	1
-0.554511	-0.873695	-0.524708	1
1.57291	-0.510372	-0.330633	2
-0.758763	-0.574801	-0.474003	1
1.32594	0.213712	-0.207386	2
2.49084	0.934066	-0.115089	2
0.149736	-0.434692	-0.544202	1
1.63008	-0.963099	-0.269815	2
0.18598	1.39233	-0.133393	2
1.77893	-0.00927387	-0.12939	2
-1.23428	-0.351364	-0.437375	1
-0.323335	-0.581947	-0.518657	1
-1.20451	-0.145737	-0.762309	1
0.071615	0.529966	0.0825618	2
-0.30277	0.284545	-0.330647	2
-0.507233	0.308018	-0.346108	2
-0.027217	-0.863291	-0.679407	1
0.561722	0.245111	-0.35479	2
-0.381684	0.267204	-0.563798	1
1.20484	-0.264129	-0.401583	1
0.98789	0.92916	0.735914	2
0.588379	0.379453	-0.305429	2
-1.16575	-1.2022	-0.756887	1
1.15138	0.203313	-0.682403	1
-0.573961	-0.00339168	-0.518512	1
-0.238584	-1.35968	-0.623218	1
0.162915	-0.32367	-0.265792	2
-0.223763	2.03392	-0.360101	2
0.742736	-0.0657885	-0.731015	1
2.34017	-0.0739847	0.463899	2
-0.384367	0.00613598	-0.369868	2
-1.09451	0.518609	-0.491491	1
0.902821	-0.079122	-0.460802	1
-0.38777	0.0913928	-0.269113	2
0.610972	0.577974	-0.343528	2
1.56678	0.570738	0.607157	2
-0.395032	0.781276	-0.503971	1
-1.23374	-1.55555	-0.77449	1
1.7474	0.419364	-0.355563	2
0.133344	1.88442	-0.204482	2
1.12979	0.447573	0.0733372	2
1.96863	1.39461	-0.0209848	2
2.76275	-0.0023405	-0.156892	2
0.81821	0.532462	-0.0619309	2
0.568037	0.901024	-0.301619	2
1.37634	0.115692	-0.346968	2
-0.0228702	0.402571	-0.250532	2
-0.512616	0.221366	0.54754	2
1.13629	0.920664	-0.140933	2
1.17266	-1.26691	0.188088	2
-0.774694	-0.516283	-0.534044	1
3.36726	0.33157	-0.383098	1
-0.262093	-0.67611	-0.533397	1
2.17616	0.951447	-0.364774	2
-0.0683473	-0.254302	-0.761498	1
0.263697	0.869556	-0.0587922	2
0.0628587	-0.269392	-0.37752	1
-0.989981	-0.490915	-0.567974	1
0.218888	0.0605421	-0.707595	1
0.330778	0.912861	-0.0707185	2
0.194874	0.675899	-0.430947	1
-0.0517725	0.247062	-0.485457	1
0.319368	0.266794	-0.335469	2
0.0946513	0.646963	-0.342292	2
1.38215	0.481362	-0.326218	2
-0.279476	-0.633064	-0.324839	2
0.0272217	0.464933	-0.14388	2
0.279678	-0.594112	-0.126428	2
-0.620632	-0.238983	-0.11495	2
-0.0110211	-1.08323	-0.58894	1
-1.1782	0.535178	-0.371512	2
-0.00654962	0.760994	-0.1414	2
-0.971975	-0.158112	-0.486309	1
1.04407	1.19198	0.000951301	2
-1.1999	0.475042	-0.539016	1
0.451431	-0.796474	-0.307757	2
0.380545	1.57119	-0.474913	1
-1.23428	0.242867	-0.796653	1
0.184322	0.139364	0.37084	2
0.487227	1.29962	-0.296788	2
0.288195	0.50393	-0.477453	1
-0.573113	0.33699	-0.0209946	2
0.913861	2.76975	0.416396	2
0.0828911	0.557826	0.499036	2
0.612074	0.162261	-0.713519	1
0.811705	0.699133	-0.478676	1
0.30731	-0.664387	-0.557029	1
2.12468	0.533643	1.11928	2
0.00199051	-0.316341	-0.532409	1
-0.270072	-0.529591	-0.348366	2
-0.552279	-0.141777	-0.618986	1
-0.580617	-0.339355	-0.715284	1
-0.485864	0.325176	-0.650704	1
0.0309927	-0.161981	-0.811456	1
0.789902	-0.70839	-0.26204	2
-0.0753324	0.05967	-0.628657	1
1.39939	0.00960646	-0.287754	2
2.29183	0.710235	-0.448335	1
-0.229482	0.858575	-0.458027	1
0.357008	-0.584491	-0.431842	1
-0.235652	0.184662	-0.600916	1
-0.0487344	-2.02928	-0.292893	2
-0.0918607	0.490755	-0.203969	2
0.46084	-1.07571	-0.197014	2
0.257025	0.483375	-0.36675	2
1.19349	3.90012	0.454371	2
-1.23428	-0.120873	-0.577897	1
0.153209	0.712391	-0.369461	2
0.524429	-0.209819	-0.504358	1
0.0613965	0.78402	-0.511366	1
-0.502727	0.722259	-0.501983	1
-0.297877	-0.877845	-0.575322	1
0.54197	0.308171	-0.247045	2
0.0655564	-0.0360552	-0.0773075	2
-0.203039	0.213869	0.0893116	2
0.354743	-0.728826	-0.430765	1
-0.126945	-0.00742737	-0.355474	2
-0.142413	0.40191	-0.419925	1
-0.17708	1.02665	-0.361922	2
0.572243	0.165814	-0.0327551	2
0.883712	-0.821301	-0.23829	2
0.195766	-0.217022	-0.407154	1
-0.309161	0.624853	-0.24954	2
-0.32708	1.00172	-0.551578	1
2.10591	0.0625836	-0.235514	2
1.57009	0.658272	-0.284233	2

## Sheet: Fig. 2c
JHMI
Plasam cell content (scaled)	Tertiary lymphoid structure signature (scaled)	IgG production	IgG production (1=Below median; 2=Above median)
-0.513047	0.47	-0.255676	1
-1.23428	-0.124118	-0.849374	1
-0.0113687	-0.722329	0.689433	2
-1.10456	0.693679	0.709703	2
-0.945026	-0.991478	-0.767621	1
-0.543442	-0.703128	-0.0397204	2
-0.750376	-0.686197	-0.654862	1
1.59297	2.23756	0.64366	2
1.62691	1.87594	1.31053	2
-0.920371	-0.645977	-0.248767	1
-0.722	-0.980036	-1.16406	1
-0.675758	-1.29768	-0.380056	1
-0.0107083	-1.79713	-0.0389377	2
-0.762142	0.336027	-0.686602	1
0.493663	1.5743	-0.342961	1
-0.686363	0.461234	-0.588733	1
-1.23428	1.14265	-0.325281	1
0.321753	-0.794924	-0.0740027	2
0.559345	-0.825088	0.984904	2
-0.188167	3.47612	0.734179	2
-0.664652	-0.913174	-0.661694	1
-0.826909	0.108723	-0.570824	1
-0.352907	-0.163157	-0.370329	1
-0.52408	1.36397	-0.494377	1
-0.309048	-0.213495	-0.0133349	2
-1.23428	0.75794	-0.565344	1
-0.988356	-0.260672	-0.805449	1
-0.63806	-0.316667	-0.416912	1
-0.129615	-0.624866	-0.0233772	2
-0.586793	-0.239134	-1.18227	1
-0.124646	-0.799273	0.13855	2
-0.295049	-1.43048	0.220884	2
-1.23428	0.379684	-0.0619762	2
-1.15949	-0.415564	-0.734279	1
4.51303	0.435599	3.7092	2
1.78747	1.58483	-0.0561746	2
-0.391989	0.178251	0.0565555	2
-0.895096	-1.09992	-0.927765	1
-0.680903	-0.578082	0.125826	2
-1.20553	-0.270555	-0.31816	1
-0.745038	-0.639878	-0.181804	2
-0.523986	0.392751	-0.482607	1
-0.534539	-0.661255	0.201822	2
0.712128	-0.289292	0.805671	2
-1.22701	1.10415	-0.913504	1
0.175143	1.40939	-0.0659679	2
-0.295328	-0.788058	0.546323	2
0.387928	-0.200747	0.188247	2
0.623241	0.709223	0.569558	2
-1.23428	-1.10628	-0.867023	1
0.998363	0.516309	-0.723363	1
-1.23428	0.119945	-0.502813	1
0.603387	-0.171022	-0.00837128	2
0.619382	1.55554	0.770406	2
-0.220683	-0.170015	-0.787706	1
-0.470877	-0.362917	-0.592625	1
-0.171663	-0.135745	0.467722	2
-0.572683	1.04802	-0.46453	1
0.128814	0.816508	0.0986094	2
-0.28511	-1.76588	-0.991678	1
-0.718058	-1.24929	-0.0405554	2
0.204339	-0.499257	0.238062	2
-0.0588971	-0.290229	-0.862472	1
0.196744	-0.582851	0.811902	2
0.870193	0.717789	0.763605	2
-0.463938	-0.0513468	-0.634781	1
0.171509	-0.909745	0.261353	2
-0.0906294	-1.75395	-0.439645	1
2.25264	-1.84123	1.66966	2
-0.759819	-0.325025	-0.0231443	2
-0.745157	-1.05208	-0.351069	1
-1.23428	-0.13518	-0.763298	1
-0.272277	0.063535	-0.75632	1
-1.23428	-0.651522	0.0946415	2
-0.565508	-0.384781	-0.754274	1
-1.23428	-0.641915	-0.791211	1
0.233678	1.00294	-0.303392	1
-1.23428	1.19809	-0.465647	1
-1.23428	-0.6316	-0.81448	1
-0.488882	0.221699	2.62576	2
-0.575032	0.0869156	0.303909	2
-0.453276	-2.19742	-0.0016991	2
-1.23428	-0.182066	-1.11027	1
-0.676358	1.58098	0.21877	2
0.441535	-1.00221	-0.145865	2
-0.0577194	-0.588821	0.285235	2
-1.23428	-2.23584	-1.01737	1
-1.23428	-0.542552	-0.56369	1
0.125186	2.36371	1.08075	2
-0.321701	0.637425	0.604909	2
-0.691569	0.45508	-0.929565	1
-0.315041	-0.548933	0.583504	2
-0.358677	-0.379487	0.0135492	2
3.21421	2.98215	4.07988	2
0.304103	2.03395	1.53162	2
-0.328298	-0.533279	-0.382035	1
-0.467639	-1.48761	0.557587	2
-0.226437	-0.42581	0.40239	2
-0.493329	-0.847063	0.364044	2
-1.23428	-0.415406	-0.732841	1
-0.98735	-0.626653	-0.509881	1
-1.23428	-1.53162	-0.681634	1
1.17256	0.301979	0.439777	2
1.36697	1.771	0.902194	2
0.667665	1.27413	-0.0911757	2
-0.340414	0.624744	0.140662	2
-0.543049	-0.898213	-0.478405	1
1.61934	0.339202	1.8581	2
-0.352571	-1.1804	-0.619262	1
-0.850286	0.42107	0.504565	2
1.3066	1.04103	0.739084	2
-1.23428	3.57633	0.581396	2
0.277612	0.248198	-0.441522	1
-0.931023	-1.79473	-0.890221	1
-0.670356	-2.28846	-0.288203	1
1.16665	-0.127192	0.932313	2
1.79199	-1.96817	2.67343	2
-1.08239	-1.6467	-1.01865	1
-1.12666	-1.36545	-0.867484	1
-0.65818	0.120452	-0.928853	1
1.21941	1.27021	1.35191	2
0.202502	-0.509395	-0.0705821	2
-0.080935	-0.0252243	-0.246966	1
0.0156493	-1.24249	0.273577	2
0.191317	0.62967	1.17852	2
-0.98658	-1.72756	-0.380104	1
-1.08253	-0.261955	-0.281109	1
-0.930408	-0.396482	-0.290836	1
-0.821129	-1.58527	0.000474743	2
0.98144	0.59306	0.445277	2
-0.555245	0.135527	-0.318595	1
-0.239774	-0.849656	0.18696	2
-0.818658	-1.01757	-0.617816	1
-1.23428	-1.19077	-1.33778	1
0.245628	0.274921	-0.234391	1
-1.04972	-1.44308	-1.1077	1
-0.434664	0.546695	-0.873705	1
3.98935	-0.0427188	3.55959	2
0.678613	2.06129	3.15784	2
-0.974485	0.0312181	-0.453835	1
1.28743	-0.627689	2.01962	2
-0.188076	-0.329883	-0.115627	2
-0.132319	2.07839	-0.324686	1
-1.10899	-0.463991	-0.668518	1
-1.23428	-1.2247	-0.961275	1
-0.899232	0.0432236	-0.367189	1
-0.407662	-0.696608	-0.202362	2
1.46124	0.558299	0.0380088	2
-0.152982	-1.48613	-1.08644	1
-0.561559	-0.0622171	-0.529036	1
0.104514	0.611419	-0.472231	1
-0.91413	-1.16249	-0.901731	1
-1.00353	0.00268557	-0.141145	2
-0.460074	-0.481733	-0.770009	1
0.528365	-0.813038	0.934391	2
-0.0646601	1.15774	-0.0659464	2
-0.736641	-0.067904	0.113776	2
-0.937223	-1.2603	-0.315724	1
-1.08805	-0.129888	-0.817873	1
-1.14733	-0.677605	-0.953095	1
-0.561421	0.843267	-0.827654	1
0.123132	0.802396	0.417779	2
-1.22986	-0.161162	-0.762847	1
1.71025	2.88782	2.11302	2
0.383468	-0.704279	0.231992	2
-1.07929	-0.706733	-0.858524	1
-0.189168	-1.33131	-0.0715788	2
-0.0594927	-1.08233	-0.915967	1
-1.23428	0.523856	-0.761382	1
0.165564	-1.62326	1.49463	2
-1.23428	-1.20877	-1.12767	1
-1.12093	-0.71683	-1.10466	1
3.56619	2.25063	2.26199	2
0.649552	-0.840686	1.09389	2
-0.187888	-0.0766703	-0.618281	1
-0.554511	-0.873695	-0.0213861	2
1.57291	-0.510372	1.577	2
-0.758763	-0.574801	-0.483992	1
1.32594	0.213712	2.22563	2
2.49084	0.934066	1.46093	2
0.149736	-0.434692	-0.646155	1
1.63008	-0.963099	1.16563	2
0.18598	1.39233	0.319522	2
1.77893	-0.00927387	1.24318	2
-1.23428	-0.351364	-0.841328	1
-0.323335	-0.581947	-1.06683	1
-1.20451	-0.145737	-0.982435	1
0.071615	0.529966	-0.263892	1
-0.30277	0.284545	-0.332391	1
-0.507233	0.308018	-0.476572	1
-0.027217	-0.863291	-0.53087	1
0.561722	0.245111	-0.410344	1
-0.381684	0.267204	-0.255906	1
1.20484	-0.264129	1.48779	2
0.98789	0.92916	-0.463694	1
0.588379	0.379453	0.472523	2
-1.16575	-1.2022	-1.03447	1
1.15138	0.203313	-0.430857	1
-0.573961	-0.00339168	-0.0815729	2
-0.238584	-1.35968	-0.0763355	2
0.162915	-0.32367	0.579393	2
-0.223763	2.03392	0.0718613	2
0.742736	-0.0657885	-0.350949	1
2.34017	-0.0739847	0.906291	2
-0.384367	0.00613598	-0.558623	1
-1.09451	0.518609	-0.356347	1
0.902821	-0.079122	0.577192	2
-0.38777	0.0913928	-0.378009	1
0.610972	0.577974	-0.357253	1
1.56678	0.570738	2.1269	2
-0.395032	0.781276	-0.617233	1
-1.23374	-1.55555	-0.980735	1
1.7474	0.419364	1.10689	2
0.133344	1.88442	1.01865	2
1.12979	0.447573	-0.0923285	2
1.96863	1.39461	1.63373	2
2.76275	-0.0023405	2.1333	2
0.81821	0.532462	0.501587	2
0.568037	0.901024	0.0257984	2
1.37634	0.115692	-0.204222	2
-0.0228702	0.402571	-0.151198	2
-0.512616	0.221366	0.835876	2
1.13629	0.920664	-0.105746	2
1.17266	-1.26691	-0.102033	2
-0.774694	-0.516283	-0.914186	1
3.36726	0.33157	1.52472	2
-0.262093	-0.67611	-0.414403	1
2.17616	0.951447	0.975858	2
-0.0683473	-0.254302	-0.798006	1
0.263697	0.869556	-0.453244	1
0.0628587	-0.269392	-0.299845	1
-0.989981	-0.490915	-0.216227	1
0.218888	0.0605421	-0.542838	1
0.330778	0.912861	-0.215878	2
0.194874	0.675899	-0.275062	1
-0.0517725	0.247062	-0.2973	1
0.319368	0.266794	0.0393782	2
0.0946513	0.646963	1.49052	2
1.38215	0.481362	0.165061	2
-0.279476	-0.633064	-1.04035	1
0.0272217	0.464933	-0.667004	1
0.279678	-0.594112	0.599377	2
-0.620632	-0.238983	-0.341507	1
-0.0110211	-1.08323	0.512122	2
-1.1782	0.535178	-0.4482	1
-0.00654962	0.760994	-0.0967193	2
-0.971975	-0.158112	-0.561668	1
1.04407	1.19198	-0.226463	1
-1.1999	0.475042	-0.454833	1
0.451431	-0.796474	1.11092	2
0.380545	1.57119	-0.0575618	2
-1.23428	0.242867	-0.431811	1
0.184322	0.139364	0.704529	2
0.487227	1.29962	0.208079	2
0.288195	0.50393	0.502767	2
-0.573113	0.33699	0.0780132	2
0.913861	2.76975	-0.141308	2
0.0828911	0.557826	-0.0131341	2
0.612074	0.162261	-0.607673	1
0.811705	0.699133	0.399267	2
0.30731	-0.664387	0.423776	2
2.12468	0.533643	1.334	2
0.00199051	-0.316341	-0.594882	1
-0.270072	-0.529591	-0.587409	1
-0.552279	-0.141777	-0.614495	1
-0.580617	-0.339355	-0.971393	1
-0.485864	0.325176	-0.670196	1
0.0309927	-0.161981	-0.826495	1
0.789902	-0.70839	-0.189914	2
-0.0753324	0.05967	-0.612468	1
1.39939	0.00960646	0.270844	2
2.29183	0.710235	1.50039	2
-0.229482	0.858575	-0.128643	2
0.357008	-0.584491	-0.188774	2
-0.235652	0.184662	-0.699608	1
-0.0487344	-2.02928	-0.441064	1
-0.0918607	0.490755	-0.812018	1
0.46084	-1.07571	-0.0719333	2
0.257025	0.483375	0.673614	2
1.19349	3.90012	1.98253	2
-1.23428	-0.120873	-0.706492	1
0.153209	0.712391	-0.17553	2
0.524429	-0.209819	-0.527666	1
0.0613965	0.78402	0.144815	2
-0.502727	0.722259	-0.420017	1
-0.297877	-0.877845	-0.978042	1
0.54197	0.308171	-0.227511	1
0.0655564	-0.0360552	0.594862	2
-0.203039	0.213869	-0.0940763	2
0.354743	-0.728826	-0.400963	1
-0.126945	-0.00742737	-0.718998	1
-0.142413	0.40191	-0.527924	1
-0.17708	1.02665	-0.447327	1
0.572243	0.165814	0.993221	2
0.883712	-0.821301	-0.492279	1
0.195766	-0.217022	-0.709418	1
-0.309161	0.624853	0.0399863	2
-0.32708	1.00172	-0.812214	1
2.10591	0.0625836	0.676227	2
1.57009	0.658272	0.149134	2

[truncated: 33 more sheets: Fig. 2d, Fig. 3a, Fig. 3b, Fig. 3c, Fig. 4a, Fig. 4b, Fig. 4c, Fig. 4d, Fig. 4e, Fig. 4f, Fig. 4g, Supplementary Fig. 1a, Supplementary Fig. 1b, Supplementary Fig. 1c, Supplementary Fig. 1f, Supplementary Fig. 1g, Supplementary Fig. 1h, Supplementary Fig. 2a, Supplementary Fig. 2b, Supplementary Fig. 4 …]
